# Supplementary material for: Tris[2-(2-thienyl­methyl­amino)­eth­yl]ammonium triiodide
Source: Acta Crystallogr Sect E Struct Rep Online. 2010 Oct 9;66(Pt 11):o2755. doi: 10.1107/S1600536810039462 (PMC3009322; doi:10.1107/S1600536810039462)
Supplement: Supplementary file 1 [file e-66-o2755-sup1.cif]

##############################################################################
###                                                                        ###
###        Electronic paper (Acta Crystallographica Section E)             ###
###                                                                        ###
##############################################################################
#                                                                            #
# This CIF contains the data in a paper accepted for publication in Acta     #
# Crystallographica Section E. It conforms to the requirements of Notes      #
# for Authors for Section E, and has been peer reviewed under the auspices   #
# of the IUCr Commission on Journals.                                        #
#                                                                            #
# Full details of the Crystallographic Information File format               #
# are given in the paper "The Crystallographic Information File (CIF):       #
# a New Standard Archive File for Crystallography" by S. R. Hall, F. H.      #
# Allen and I. D. Brown [Acta Cryst. (1991), A47, 655-685].                  #
#                                                                            #
# The current version of the core CIF dictionary is obtainable from          #
# ftp://ftp.iucr.org/pub/cif_core.dic. The current version number is 2.4.    #
#                                                                            #
# Software is freely available for graphical display of the structure(s) in  #
# this CIF.  For information consult the CIF home page http://www.iucr.org/  #
# cif/home.html                                                              #
#                                                                            #
# This file may be used for bona fide research purposes within the           #
# scientific community so long as proper attribution is given to the journal # 
# article from which it was obtained.                                        #
#                                                                            #
##############################################################################
                                             
data_global
_audit_creation_method     'form.cif (version 2.0)'
_journal_data_validation_number     ?
_journal_date_recd_electronic     2010-09-11
_journal_date_accepted     2010-10-02
_journal_name_full     'Acta Crystallographica, Section E'
_journal_year     2010
_journal_volume     66
_journal_issue     11
_journal_page_first     o2755
_journal_page_last     o2755
_journal_paper_category     QO
_journal_coeditor_code     RK2235
_publ_contact_author_name     'Dr. Md. Alamgir Hossain'
_publ_contact_author_address
;
Department of Chemistry
1400 J. R. Lynch St.
P.O. Box 17910
Jackson State University
Jackson, MS 39217-0510  USA
;
_publ_contact_author_email     alamgir@chem.jsums.edu
_publ_contact_author_fax     '601 979 3674'
_publ_contact_author_phone     '601 979 3748'
_publ_section_title
;
Tris[2-(2-thienylmethylamino)ethyl]ammonium triiodide
;
loop_
    _publ_author_name
    _publ_author_address
    'I\,s\?iklan, Muhammet'
;
Department of Chemistry and Biochemistry
Jackson State University
Jackson, MS 39217, USA
;
    'Fronczek, Frank R. '
;
Department of Chemistry
Louisiana State University
Baton Rouge, LA 70803, USA
;
    'Hossain, Md. Alamgir'
;
Department of Chemistry and Biochemistry
Jackson State University
Jackson, MS 39217, USA
;
data_I
_audit_creation_method     SHELXL97
_chemical_name_systematic
;
Tris[2-(2-thienylmethylamino)ethyl]ammonium triiodide
;
_chemical_name_common     ?
_chemical_formula_moiety     'C21 H33 N4 S3, 3(I)'
_chemical_formula_sum     'C21 H33 I3 N4 S3'
_chemical_formula_iupac     'C21 H33 N4 S3 3+, 3I -'
_chemical_formula_weight     818.42
_chemical_melting_point     ?
_symmetry_cell_setting     orthorhombic
_symmetry_space_group_name_H-M     'P 21 21 21'
_symmetry_space_group_name_Hall     'P 2ac 2ab '
loop_
    _symmetry_equiv_pos_as_xyz
    'x, y, z'
    '-x+1/2, -y, z+1/2'
    'x+1/2, -y+1/2, -z'
    '-x, y+1/2, -z+1/2'
_cell_length_a     10.5433(5)
_cell_length_b     11.4203(6)
_cell_length_c     24.5107(15)
_cell_angle_alpha     90
_cell_angle_beta     90
_cell_angle_gamma     90
_cell_volume     2951.3(3)
_cell_formula_units_Z     4
_cell_measurement_reflns_used     5918
_cell_measurement_theta_min     2.5
_cell_measurement_theta_max     32.6
_cell_measurement_temperature     90.0(5)
_exptl_crystal_description     'block'
_exptl_crystal_colour     'colourless'
_exptl_crystal_size_max     0.20
_exptl_crystal_size_mid     0.17
_exptl_crystal_size_min     0.15
_exptl_crystal_density_diffrn     1.842
_exptl_crystal_density_meas     ?
_exptl_crystal_density_method     'not measured'
_exptl_crystal_F_000     1576
_exptl_absorpt_coefficient_mu     3.405
_exptl_absorpt_correction_type     multi-scan
_exptl_absorpt_process_details
                              '(<i>HKL Scalepack</i>; Otwinowski & Minor, 1997)'
_exptl_absorpt_correction_T_min     0.549
_exptl_absorpt_correction_T_max     0.629
_diffrn_ambient_temperature     90.0(5)
_diffrn_radiation_type     'MoK\a'
_diffrn_radiation_wavelength     0.71073
_diffrn_radiation_source     'fine--focus sealed tube'
_diffrn_radiation_monochromator     'graphite'
_diffrn_measurement_device_type
                         'Nonius KappaCCD diffractometer with Oxford Cryostream'
_diffrn_measurement_method     '\w-- and \f--scans'
_diffrn_detector_area_resol_mean     ?
_diffrn_reflns_number     90447
_diffrn_reflns_av_R_equivalents     0.069
_diffrn_reflns_av_sigmaI/netI     0.0294
_diffrn_reflns_theta_min     2.6
_diffrn_reflns_theta_max     32.6
_diffrn_reflns_theta_full     25.0
_diffrn_measured_fraction_theta_max     0.996
_diffrn_measured_fraction_theta_full     0.997
_diffrn_reflns_limit_h_min     -15
_diffrn_reflns_limit_h_max     15
_diffrn_reflns_limit_k_min     -17
_diffrn_reflns_limit_k_max     17
_diffrn_reflns_limit_l_min     -36
_diffrn_reflns_limit_l_max     36
_diffrn_standards_number     ?
_diffrn_standards_interval_count     ?
_diffrn_standards_interval_time     ?
_diffrn_standards_decay_%     ?
_refine_special_details
;
 Refinement of <i>F</i>^2^ against ALL reflections. The weighted
 <i>R</i>--factor <i>wR</i> and goodness of fit <i>S</i> are based on
 <i>F</i>^2^, conventional <i>R</i>--factors <i>R</i> are based on <i>F</i>,
 with <i>F</i> set to zero for negative <i>F</i>^2^. The threshold expression
 of <i>F</i>^2^ > \s(<i>F</i>^2^) is used only for calculating
 <i>R</i>--factors(gt) <i>etc</i>. and is not relevant to the choice of
 reflections for refinement. <i>R</i>--factors based on <i>F</i>^2^ are
 statistically about twice as large as those based on <i>F</i>, and
 <i>R</i>--factors based on ALL data will be even larger.
;
_reflns_number_total     10653
_reflns_number_gt     9446
_reflns_threshold_expression     I>2\s(I)
_refine_ls_structure_factor_coef     Fsqd
_refine_ls_matrix_type     full
_refine_ls_R_factor_all     0.048
_refine_ls_R_factor_gt     0.038
_refine_ls_wR_factor_gt     0.081
_refine_ls_wR_factor_ref     0.093
_refine_ls_goodness_of_fit_ref     1.036
_refine_ls_restrained_S_all     1.038
_refine_ls_number_reflns     10653
_refine_ls_number_parameters     277
_refine_ls_number_restraints     30
_refine_ls_hydrogen_treatment     constr
_refine_ls_weighting_scheme     calc
_refine_ls_weighting_details
         'calc w=1/[\s^2^(Fo^2^)+(0.0425P)^2^+8.7643P] where P=(Fo^2^+2Fc^2^)/3'
_atom_sites_solution_hydrogens     geom
_atom_sites_solution_primary     direct
_atom_sites_solution_secondary     difmap
_refine_ls_shift/su_max     0.003
_refine_ls_shift/su_mean     0.000
_refine_diff_density_max     2.96
_refine_diff_density_min     -2.18
_refine_ls_extinction_method     'none'
_refine_ls_extinction_coef     ?
_refine_ls_abs_structure_details     'Flack (1983), 4708 Friedel pairs'
_refine_ls_abs_structure_Flack     0.02(2)
loop_
    _atom_type_symbol
    _atom_type_description
    _atom_type_scat_dispersion_real
    _atom_type_scat_dispersion_imag
    _atom_type_scat_source
    'C' 'C' 0.0033 0.0016
                         'International Tables Vol C Tables 4.2.6.8 and 6.1.1.4'
    'H' 'H' 0.0000 0.0000
                         'International Tables Vol C Tables 4.2.6.8 and 6.1.1.4'
    'I' 'I' -0.4742 1.8119
                         'International Tables Vol C Tables 4.2.6.8 and 6.1.1.4'
    'N' 'N' 0.0061 0.0033
                         'International Tables Vol C Tables 4.2.6.8 and 6.1.1.4'
    'S' 'S' 0.1246 0.1234
                         'International Tables Vol C Tables 4.2.6.8 and 6.1.1.4'
_computing_data_collection     '<i>COLLECT</i> (Nonius, 2000)'
_computing_cell_refinement
;
<i>Denzo</i> and <i>Scalepack</i> (Otwinowski & Minor, 1997)
;
_computing_data_reduction
;
<i>Denzo</i> and <i>Scalepack</i> (Otwinowski & Minor, 1997)
;
_computing_structure_solution     '<i>SIR97</i> (Altomare  <i>et al.</i>, 1999)'
_computing_structure_refinement     '<i>SHELXL97</i> (Sheldrick, 2008)'
_computing_molecular_graphics     '<i>ORTEP--3</i> (Farrugia, 1997)'
_computing_publication_material     '<i>SHELXL97</i> (Sheldrick, 2008)'
loop_
    _atom_site_type_symbol
    _atom_site_label
    _atom_site_fract_x
    _atom_site_fract_y
    _atom_site_fract_z
    _atom_site_U_iso_or_equiv
    _atom_site_adp_type
    _atom_site_calc_flag
    _atom_site_refinement_flags
    _atom_site_occupancy
    _atom_site_disorder_assembly
    _atom_site_disorder_group
    I I1 0.66009(2) 0.80566(2) 0.512489(10) 0.01937(5) Uani d . 1 . .
    I I2 0.28784(4) 0.15756(3) 0.526628(15) 0.03742(9) Uani d . 1 . .
    I I3 0.69376(3) 0.78787(3) 0.708662(14) 0.03409(8) Uani d . 1 . .
    S S2 0.31359(12) 1.01963(11) 0.68942(5) 0.0312(2) Uani d . 1 . .
    N N1 0.4937(3) 0.5219(3) 0.59749(14) 0.0169(6) Uani d . 1 . .
    N N2 0.3384(4) 0.4343(3) 0.46508(14) 0.0209(6) Uani d . 1 . .
    H H21N 0.2630 0.4723 0.4718 0.025 Uiso calc R 1 . .
    H H22N 0.3266 0.3558 0.4717 0.025 Uiso calc R 1 . .
    N N3 0.4390(3) 0.7677(3) 0.62014(14) 0.0179(6) Uani d . 1 . .
    H H31N 0.4863 0.7388 0.5916 0.021 Uiso calc R 1 . .
    H H32N 0.4946 0.7922 0.6467 0.021 Uiso calc R 1 . .
    N N4 0.7721(4) 0.5480(4) 0.57790(16) 0.0247(7) Uani d . 1 A .
    H H41N 0.7136 0.6020 0.5660 0.030 Uiso calc R 1 . .
    H H42N 0.7851 0.4954 0.5500 0.030 Uiso calc R 1 . .
    C C1 0.3954(4) 0.4734(4) 0.56157(18) 0.0210(8) Uani d . 1 . .
    H H1A 0.3155 0.5180 0.5662 0.025 Uiso calc R 1 . .
    H H1B 0.3789 0.3907 0.5713 0.025 Uiso calc R 1 . .
    C C2 0.4394(4) 0.4811(4) 0.50268(17) 0.0225(8) Uani d . 1 . .
    H H2A 0.4580 0.5637 0.4933 0.027 Uiso calc R 1 . .
    H H2B 0.5183 0.4352 0.4980 0.027 Uiso calc R 1 . .
    C C3 0.3761(5) 0.4522(4) 0.40606(18) 0.0273(9) Uani d . 1 . .
    H H3A 0.3702 0.5367 0.3973 0.033 Uiso calc R 1 . .
    H H3B 0.4657 0.4283 0.4015 0.033 Uiso calc R 1 . .
    S S1 0.13415(11) 0.40416(11) 0.36040(5) 0.0283(2) Uani d D 1 . .
    C C4 0.2957(4) 0.3848(4) 0.36614(18) 0.0251(8) Uani d D 1 . .
    C C5 0.3416(5) 0.3115(4) 0.32588(17) 0.0267(8) Uani d D 1 . .
    H H5 0.4283 0.2907 0.3217 0.032 Uiso calc R 1 . .
    C C6 0.2417(5) 0.2710(4) 0.29130(19) 0.0315(10) Uani d D 1 . .
    H H6 0.2547 0.2187 0.2617 0.038 Uiso calc R 1 . .
    C C7 0.1270(5) 0.3147(4) 0.30498(19) 0.0296(9) Uani d D 1 . .
    H H7 0.0509 0.2974 0.2858 0.036 Uiso calc R 1 . .
    C C8 0.4383(4) 0.5616(4) 0.64961(17) 0.0205(7) Uani d . 1 . .
    H H8A 0.5074 0.5772 0.6760 0.025 Uiso calc R 1 . .
    H H8B 0.3845 0.4985 0.6648 0.025 Uiso calc R 1 . .
    C C9 0.3594(4) 0.6709(4) 0.64269(16) 0.0196(7) Uani d . 1 . .
    H H9A 0.2878 0.6549 0.6177 0.024 Uiso calc R 1 . .
    H H9B 0.3240 0.6948 0.6784 0.024 Uiso calc R 1 . .
    C C10 0.3644(4) 0.8723(4) 0.60019(17) 0.0202(8) Uani d . 1 . .
    H H10A 0.4240 0.9363 0.5908 0.024 Uiso calc R 1 . .
    H H10B 0.3179 0.8505 0.5666 0.024 Uiso calc R 1 . .
    C C11 0.2721(4) 0.9156(4) 0.64173(17) 0.0209(8) Uani d . 1 . .
    C C12 0.1429(5) 0.8797(5) 0.64632(19) 0.0309(11) Uani d . 1 . .
    H H12 0.1017 0.8239 0.6237 0.037 Uiso calc R 1 . .
    C C13 0.0854(5) 0.9420(5) 0.6908(2) 0.0340(11) Uani d . 1 . .
    H H13 -0.0005 0.9312 0.7013 0.041 Uiso calc R 1 . .
    C C14 0.1650(5) 1.0182(5) 0.7170(2) 0.0336(10) Uani d . 1 . .
    H H14 0.1403 1.0651 0.7472 0.040 Uiso calc R 1 . .
    C C15 0.5898(4) 0.4310(4) 0.6089(2) 0.0243(8) Uani d . 1 . .
    H H15A 0.6016 0.3819 0.5760 0.029 Uiso calc R 1 . .
    H H15B 0.5590 0.3798 0.6387 0.029 Uiso calc R 1 . .
    C C16 0.7168(4) 0.4837(4) 0.62527(18) 0.0235(8) Uani d . 1 . .
    H H16A 0.7049 0.5382 0.6563 0.028 Uiso calc R 1 . .
    H H16B 0.7755 0.4208 0.6370 0.028 Uiso calc R 1 . .
    C C17 0.8947(4) 0.6105(5) 0.5889(2) 0.0337(11) Uani d . 1 . .
    H H17A 0.8785 0.6789 0.6127 0.040 Uiso calc PR 0.868(6) A 1
    H H17B 0.9304 0.6396 0.5541 0.040 Uiso calc PR 0.868(6) A 1
    H H17C 0.8735 0.6876 0.6050 0.040 Uiso calc PR 0.132(6) A 2
    H H17D 0.9355 0.6258 0.5532 0.040 Uiso calc PR 0.132(6) A 2
    S S3A 1.04963(14) 0.40627(17) 0.58903(9) 0.0441(6) Uani d PD 0.868(6) A 1
    C C18A 0.9893(7) 0.5305(6) 0.6160(3) 0.0322(13) Uiso d PD 0.868(6) A 1
    C C19A 1.0385(6) 0.5521(6) 0.6685(3) 0.0331(12) Uiso d PD 0.868(6) A 1
    H H19A 1.0177 0.6178 0.6905 0.040 Uiso calc PR 0.868(6) A 1
    C C20A 1.1234(8) 0.4622(7) 0.6835(3) 0.0493(18) Uiso d PD 0.868(6) A 1
    H H20A 1.1680 0.4617 0.7172 0.059 Uiso calc PR 0.868(6) A 1
    C C21A 1.1351(8) 0.3783(7) 0.6464(3) 0.0448(17) Uiso d PD 0.868(6) A 1
    H H21A 1.1856 0.3103 0.6513 0.054 Uiso calc PR 0.868(6) A 1
    S S3B 1.0412(10) 0.6016(10) 0.6856(4) 0.033(3) Uiso d PD 0.132(6) A 2
    C C18B 0.993(4) 0.554(3) 0.6254(12) 0.033(3) Uiso d PD 0.132(6) A 2
    C C19B 1.054(4) 0.447(3) 0.6152(12) 0.033(3) Uiso d PD 0.132(6) A 2
    H H19B 1.0474 0.4043 0.5819 0.040 Uiso calc PR 0.132(6) A 2
    C C20B 1.128(4) 0.408(2) 0.6616(14) 0.033(3) Uiso d PD 0.132(6) A 2
    H H20B 1.1692 0.3344 0.6640 0.040 Uiso calc PR 0.132(6) A 2
    C C21B 1.132(3) 0.489(3) 0.7001(13) 0.033(3) Uiso d PD 0.132(6) A 2
    H H21B 1.1821 0.4833 0.7323 0.040 Uiso calc PR 0.132(6) A 2
loop_
    _atom_site_aniso_label
    _atom_site_aniso_U_11
    _atom_site_aniso_U_22
    _atom_site_aniso_U_33
    _atom_site_aniso_U_12
    _atom_site_aniso_U_13
    _atom_site_aniso_U_23
    I1 0.01816(10) 0.02106(11) 0.01888(10) 0.00339(9) 0.00220(9) 0.00444(9)
    I2 0.0504(2) 0.02224(13) 0.03961(17) -0.01073(13) -0.01876(15) 0.00445(12)
    I3 0.03868(16) 0.02779(14) 0.03580(15) -0.00952(12) -0.01948(13) 0.00415(12)
    S2 0.0324(6) 0.0314(6) 0.0298(5) 0.0004(5) 0.0018(5) -0.0100(4)
    N1 0.0152(14) 0.0155(14) 0.0200(15) 0.0018(12) -0.0020(12) -0.0027(12)
    N2 0.0193(14) 0.0213(15) 0.0221(15) -0.0023(13) -0.0029(13) -0.0018(12)
    N3 0.0152(14) 0.0196(15) 0.0189(15) -0.0007(11) -0.0005(12) -0.0024(12)
    N4 0.0216(17) 0.0277(18) 0.0248(17) 0.0067(14) 0.0015(14) 0.0108(14)
    C1 0.0190(18) 0.0216(19) 0.0223(18) -0.0027(15) -0.0032(15) 0.0002(15)
    C2 0.0193(17) 0.0244(19) 0.024(2) -0.0032(15) 0.0001(14) -0.0034(15)
    C3 0.034(2) 0.030(2) 0.0179(18) -0.0056(18) 0.0019(17) 0.0004(16)
    S1 0.0268(6) 0.0249(5) 0.0334(6) 0.0016(4) -0.0023(4) -0.0020(4)
    C4 0.0248(19) 0.0242(19) 0.026(2) -0.0003(17) -0.0041(17) 0.0008(16)
    C5 0.033(2) 0.026(2) 0.0215(17) -0.0029(19) -0.0073(16) 0.0021(16)
    C6 0.047(3) 0.028(2) 0.0199(19) 0.0038(19) -0.0049(19) 0.0035(17)
    C7 0.035(2) 0.027(2) 0.027(2) -0.0053(18) -0.0090(17) 0.0038(17)
    C8 0.0180(17) 0.0239(19) 0.0196(18) -0.0032(14) -0.0006(14) 0.0003(15)
    C9 0.0171(17) 0.0211(18) 0.0208(17) -0.0004(13) 0.0043(13) -0.0005(14)
    C10 0.023(2) 0.0185(17) 0.0191(17) 0.0024(14) 0.0001(14) -0.0026(13)
    C11 0.0221(19) 0.0207(18) 0.0200(18) 0.0051(15) -0.0031(15) -0.0042(14)
    C12 0.030(2) 0.040(3) 0.0221(19) 0.024(2) 0.0050(17) -0.0012(18)
    C13 0.025(2) 0.044(3) 0.034(2) 0.010(2) -0.0009(19) -0.008(2)
    C14 0.032(2) 0.042(3) 0.027(2) 0.012(2) 0.0066(19) -0.0079(19)
    C15 0.0193(19) 0.023(2) 0.030(2) 0.0009(15) 0.0007(15) 0.0011(17)
    C16 0.0158(18) 0.027(2) 0.027(2) 0.0045(15) 0.0024(15) 0.0129(16)
    C17 0.0174(19) 0.043(3) 0.041(3) 0.0009(18) -0.0022(19) 0.024(2)
    S3A 0.0175(6) 0.0484(11) 0.0664(13) 0.0046(6) 0.0020(7) 0.0329(9)
_geom_special_details
;
 All s.u.'s (except the s.u. in the dihedral angle between two l.s. planes)
 are estimated using the full covariance matrix. The cell s.u.'s are taken
 into account individually in the estimation of s.u.'s in distances, angles
 and torsion angles; correlations between s.u.'s in cell parameters are only
 used when they are defined by crystal symmetry. An approximate (isotropic)
 treatment of cell s.u.'s is used for estimating s.u.'s involving l.s. planes.
;
loop_
    _geom_bond_atom_site_label_1
    _geom_bond_atom_site_label_2
    _geom_bond_site_symmetry_2
    _geom_bond_distance
    _geom_bond_publ_flag
    S2 C14 . 1.706(5) ?
    S2 C11 . 1.723(4) ?
    N1 C1 . 1.468(5) ?
    N1 C8 . 1.476(5) ?
    N1 C15 . 1.477(6) ?
    N2 C2 . 1.506(5) ?
    N2 C3 . 1.514(6) ?
    N2 H21N . 0.9200 ?
    N2 H22N . 0.9200 ?
    N3 C9 . 1.493(5) ?
    N3 C10 . 1.512(5) ?
    N3 H31N . 0.9200 ?
    N3 H32N . 0.9200 ?
    N4 C16 . 1.492(5) ?
    N4 C17 . 1.501(6) ?
    N4 H41N . 0.9200 ?
    N4 H42N . 0.9200 ?
    C1 C2 . 1.519(6) ?
    C1 H1A . 0.9900 ?
    C1 H1B . 0.9900 ?
    C2 H2A . 0.9900 ?
    C2 H2B . 0.9900 ?
    C3 C4 . 1.506(6) ?
    C3 H3A . 0.9900 ?
    C3 H3B . 0.9900 ?
    S1 C7 . 1.702(5) ?
    S1 C4 . 1.724(5) ?
    C4 C5 . 1.382(6) ?
    C5 C6 . 1.429(6) ?
    C5 H5 . 0.9500 ?
    C6 C7 . 1.350(7) ?
    C6 H6 . 0.9500 ?
    C7 H7 . 0.9500 ?
    C8 C9 . 1.510(6) ?
    C8 H8A . 0.9900 ?
    C8 H8B . 0.9900 ?
    C9 H9A . 0.9900 ?
    C9 H9B . 0.9900 ?
    C10 C11 . 1.493(6) ?
    C10 H10A . 0.9900 ?
    C10 H10B . 0.9900 ?
    C11 C12 . 1.427(7) ?
    C12 C13 . 1.436(7) ?
    C12 H12 . 0.9500 ?
    C13 C14 . 1.368(8) ?
    C13 H13 . 0.9500 ?
    C14 H14 . 0.9500 ?
    C15 C16 . 1.522(6) ?
    C15 H15A . 0.9900 ?
    C15 H15B . 0.9900 ?
    C16 H16A . 0.9900 ?
    C16 H16B . 0.9900 ?
    C17 C18A . 1.507(8) ?
    C17 C18B . 1.51(2) ?
    C17 H17A . 0.9900 ?
    C17 H17B . 0.9900 ?
    C17 H17C . 0.9900 ?
    C17 H17D . 0.9900 ?
    S3A C18A . 1.690(6) ?
    S3A C21A . 1.700(7) ?
    C18A C19A . 1.409(8) ?
    C19A C20A . 1.411(9) ?
    C19A H19A . 0.9500 ?
    C20A C21A . 1.327(10) ?
    C20A H20A . 0.9500 ?
    C21A H21A . 0.9500 ?
    S3B C21B . 1.641(16) ?
    S3B C18B . 1.655(16) ?
    C18B C19B . 1.406(17) ?
    C19B C20B . 1.448(17) ?
    C19B H19B . 0.9500 ?
    C20B C21B . 1.322(17) ?
    C20B H20B . 0.9500 ?
    C21B H21B . 0.9500 ?
loop_
    _geom_angle_atom_site_label_1
    _geom_angle_atom_site_label_2
    _geom_angle_atom_site_label_3
    _geom_angle_site_symmetry_1
    _geom_angle_site_symmetry_3
    _geom_angle
    _geom_angle_publ_flag
    C14 S2 C11 . . 91.7(2) ?
    C1 N1 C8 . . 110.8(3) ?
    C1 N1 C15 . . 109.5(3) ?
    C8 N1 C15 . . 108.9(3) ?
    C2 N2 C3 . . 110.6(3) ?
    C2 N2 H21N . . 109.5 ?
    C3 N2 H21N . . 109.5 ?
    C2 N2 H22N . . 109.5 ?
    C3 N2 H22N . . 109.5 ?
    H21N N2 H22N . . 108.1 ?
    C9 N3 C10 . . 114.3(3) ?
    C9 N3 H31N . . 108.7 ?
    C10 N3 H31N . . 108.7 ?
    C9 N3 H32N . . 108.7 ?
    C10 N3 H32N . . 108.7 ?
    H31N N3 H32N . . 107.6 ?
    C16 N4 C17 . . 115.5(4) ?
    C16 N4 H41N . . 108.4 ?
    C17 N4 H41N . . 108.4 ?
    C16 N4 H42N . . 108.4 ?
    C17 N4 H42N . . 108.4 ?
    H41N N4 H42N . . 107.5 ?
    N1 C1 C2 . . 109.4(3) ?
    N1 C1 H1A . . 109.8 ?
    C2 C1 H1A . . 109.8 ?
    N1 C1 H1B . . 109.8 ?
    C2 C1 H1B . . 109.8 ?
    H1A C1 H1B . . 108.2 ?
    N2 C2 C1 . . 110.2(3) ?
    N2 C2 H2A . . 109.6 ?
    C1 C2 H2A . . 109.6 ?
    N2 C2 H2B . . 109.6 ?
    C1 C2 H2B . . 109.6 ?
    H2A C2 H2B . . 108.1 ?
    C4 C3 N2 . . 113.8(4) ?
    C4 C3 H3A . . 108.8 ?
    N2 C3 H3A . . 108.8 ?
    C4 C3 H3B . . 108.8 ?
    N2 C3 H3B . . 108.8 ?
    H3A C3 H3B . . 107.7 ?
    C7 S1 C4 . . 91.8(2) ?
    C5 C4 C3 . . 125.2(4) ?
    C5 C4 S1 . . 111.5(3) ?
    C3 C4 S1 . . 122.9(4) ?
    C4 C5 C6 . . 111.2(4) ?
    C4 C5 H5 . . 124.4 ?
    C6 C5 H5 . . 124.4 ?
    C7 C6 C5 . . 113.2(4) ?
    C7 C6 H6 . . 123.4 ?
    C5 C6 H6 . . 123.4 ?
    C6 C7 S1 . . 112.3(4) ?
    C6 C7 H7 . . 123.8 ?
    S1 C7 H7 . . 123.8 ?
    N1 C8 C9 . . 112.0(3) ?
    N1 C8 H8A . . 109.2 ?
    C9 C8 H8A . . 109.2 ?
    N1 C8 H8B . . 109.2 ?
    C9 C8 H8B . . 109.2 ?
    H8A C8 H8B . . 107.9 ?
    N3 C9 C8 . . 110.1(3) ?
    N3 C9 H9A . . 109.6 ?
    C8 C9 H9A . . 109.6 ?
    N3 C9 H9B . . 109.6 ?
    C8 C9 H9B . . 109.6 ?
    H9A C9 H9B . . 108.1 ?
    C11 C10 N3 . . 112.3(3) ?
    C11 C10 H10A . . 109.1 ?
    N3 C10 H10A . . 109.1 ?
    C11 C10 H10B . . 109.1 ?
    N3 C10 H10B . . 109.1 ?
    H10A C10 H10B . . 107.9 ?
    C12 C11 C10 . . 125.5(4) ?
    C12 C11 S2 . . 112.8(3) ?
    C10 C11 S2 . . 121.7(3) ?
    C11 C12 C13 . . 108.7(5) ?
    C11 C12 H12 . . 125.7 ?
    C13 C12 H12 . . 125.7 ?
    C14 C13 C12 . . 114.3(5) ?
    C14 C13 H13 . . 122.8 ?
    C12 C13 H13 . . 122.8 ?
    C13 C14 S2 . . 112.6(4) ?
    C13 C14 H14 . . 123.7 ?
    S2 C14 H14 . . 123.7 ?
    N1 C15 C16 . . 112.1(4) ?
    N1 C15 H15A . . 109.2 ?
    C16 C15 H15A . . 109.2 ?
    N1 C15 H15B . . 109.2 ?
    C16 C15 H15B . . 109.2 ?
    H15A C15 H15B . . 107.9 ?
    N4 C16 C15 . . 109.5(4) ?
    N4 C16 H16A . . 109.8 ?
    C15 C16 H16A . . 109.8 ?
    N4 C16 H16B . . 109.8 ?
    C15 C16 H16B . . 109.8 ?
    H16A C16 H16B . . 108.2 ?
    N4 C17 C18A . . 111.1(5) ?
    N4 C17 C18B . . 119.4(19) ?
    N4 C17 H17A . . 109.4 ?
    C18A C17 H17A . . 109.4 ?
    C18B C17 H17A . . 96.2 ?
    N4 C17 H17B . . 109.4 ?
    C18A C17 H17B . . 109.4 ?
    C18B C17 H17B . . 113.2 ?
    H17A C17 H17B . . 108.0 ?
    N4 C17 H17C . . 107.5 ?
    C18A C17 H17C . . 120.9 ?
    C18B C17 H17C . . 107.5 ?
    H17B C17 H17C . . 97.5 ?
    N4 C17 H17D . . 107.5 ?
    C18A C17 H17D . . 102.1 ?
    C18B C17 H17D . . 107.5 ?
    H17A C17 H17D . . 117.2 ?
    H17C C17 H17D . . 107.0 ?
    C18A S3A C21A . . 91.9(3) ?
    C19A C18A C17 . . 122.7(6) ?
    C19A C18A S3A . . 111.4(5) ?
    C17 C18A S3A . . 125.8(5) ?
    C18A C19A C20A . . 110.2(6) ?
    C18A C19A H19A . . 124.9 ?
    C20A C19A H19A . . 124.9 ?
    C21A C20A C19A . . 113.9(7) ?
    C21A C20A H20A . . 123.0 ?
    C19A C20A H20A . . 123.0 ?
    C20A C21A S3A . . 112.5(6) ?
    C20A C21A H21A . . 123.8 ?
    S3A C21A H21A . . 123.8 ?
    C21B S3B C18B . . 96.6(11) ?
    C19B C18B C17 . . 125.6(18) ?
    C19B C18B S3B . . 107.7(14) ?
    C17 C18B S3B . . 126.6(17) ?
    C18B C19B C20B . . 111.8(16) ?
    C18B C19B H19B . . 124.1 ?
    C20B C19B H19B . . 124.1 ?
    C21B C20B C19B . . 111.5(17) ?
    C21B C20B H20B . . 124.2 ?
    C19B C20B H20B . . 124.2 ?
    C20B C21B S3B . . 111.9(15) ?
    C20B C21B H21B . . 124.0 ?
    S3B C21B H21B . . 124.0 ?
loop_
    _geom_torsion_atom_site_label_1
    _geom_torsion_atom_site_label_2
    _geom_torsion_atom_site_label_3
    _geom_torsion_atom_site_label_4
    _geom_torsion_site_symmetry_1
    _geom_torsion_site_symmetry_2
    _geom_torsion_site_symmetry_3
    _geom_torsion_site_symmetry_4
    _geom_torsion
    _geom_torsion_publ_flag
    C8 N1 C1 C2 . . . . 156.4(4) ?
    C15 N1 C1 C2 . . . . -83.5(4) ?
    C3 N2 C2 C1 . . . . 174.6(4) ?
    N1 C1 C2 N2 . . . . -178.7(3) ?
    C2 N2 C3 C4 . . . . 167.0(4) ?
    N2 C3 C4 C5 . . . . -128.0(5) ?
    N2 C3 C4 S1 . . . . 60.0(5) ?
    C7 S1 C4 C5 . . . . 0.3(4) ?
    C7 S1 C4 C3 . . . . 173.3(4) ?
    C3 C4 C5 C6 . . . . -173.7(4) ?
    S1 C4 C5 C6 . . . . -0.9(5) ?
    C4 C5 C6 C7 . . . . 1.1(6) ?
    C5 C6 C7 S1 . . . . -0.9(6) ?
    C4 S1 C7 C6 . . . . 0.3(4) ?
    C1 N1 C8 C9 . . . . -71.3(4) ?
    C15 N1 C8 C9 . . . . 168.2(3) ?
    C10 N3 C9 C8 . . . . 167.4(3) ?
    N1 C8 C9 N3 . . . . -59.3(4) ?
    C9 N3 C10 C11 . . . . 51.0(4) ?
    N3 C10 C11 C12 . . . . -91.8(5) ?
    N3 C10 C11 S2 . . . . 89.5(4) ?
    C14 S2 C11 C12 . . . . 0.6(4) ?
    C14 S2 C11 C10 . . . . 179.4(4) ?
    C10 C11 C12 C13 . . . . -179.4(4) ?
    S2 C11 C12 C13 . . . . -0.6(5) ?
    C11 C12 C13 C14 . . . . 0.3(6) ?
    C12 C13 C14 S2 . . . . 0.1(6) ?
    C11 S2 C14 C13 . . . . -0.4(4) ?
    C1 N1 C15 C16 . . . . 156.8(4) ?
    C8 N1 C15 C16 . . . . -82.0(4) ?
    C17 N4 C16 C15 . . . . 176.8(4) ?
    N1 C15 C16 N4 . . . . -66.4(5) ?
    C16 N4 C17 C18A . . . . 50.2(6) ?
    C16 N4 C17 C18B . . . . 38.5(15) ?
    N4 C17 C18A C19A . . . . -118.1(7) ?
    C18B C17 C18A C19A . . . . 12(9) ?
    N4 C17 C18A S3A . . . . 61.9(7) ?
    C18B C17 C18A S3A . . . . -168(10) ?
    C21A S3A C18A C19A . . . . 2.0(6) ?
    C21A S3A C18A C17 . . . . -178.0(7) ?
    C17 C18A C19A C20A . . . . 179.3(7) ?
    S3A C18A C19A C20A . . . . -0.7(8) ?
    C18A C19A C20A C21A . . . . -1.4(10) ?
    C19A C20A C21A S3A . . . . 3.0(10) ?
    C18A S3A C21A C20A . . . . -2.9(7) ?
    N4 C17 C18B C19B . . . . 62(5) ?
    C18A C17 C18B C19B . . . . 7(6) ?
    N4 C17 C18B S3B . . . . -114(3) ?
    C18A C17 C18B S3B . . . . -169(13) ?
    C21B S3B C18B C19B . . . . -2(4) ?
    C21B S3B C18B C17 . . . . 175(4) ?
    C17 C18B C19B C20B . . . . -172(4) ?
    S3B C18B C19B C20B . . . . 5(5) ?
    C18B C19B C20B C21B . . . . -7(6) ?
    C19B C20B C21B S3B . . . . 5(5) ?
    C18B S3B C21B C20B . . . . -2(4) ?
loop_
    _geom_hbond_atom_site_label_D
    _geom_hbond_atom_site_label_H
    _geom_hbond_atom_site_label_A
    _geom_hbond_site_symmetry_A
    _geom_hbond_distance_DH
    _geom_hbond_distance_HA
    _geom_hbond_distance_DA
    _geom_hbond_angle_DHA
    N2 H21N I1 3_466 0.92 2.79 3.557(4) 142.2
    N2 H22N I2 . 0.92 2.67 3.543(4) 159.6
    N3 H31N I1 . 0.92 2.78 3.547(3) 142.2
    N3 H32N I3 . 0.92 2.59 3.460(3) 157.7
    N4 H41N I1 . 0.92 2.73 3.553(4) 149.6
    N4 H42N I2 3_556 0.92 2.57 3.479(4) 171.9
