# Supplementary material for: Tris[2-(2-thienyl­methyl­amino)­eth­yl]ammonium triiodide
Source: Acta Crystallogr Sect E Struct Rep Online. 2010 Oct 9;66(Pt 11):o2755. doi: 10.1107/S1600536810039462 (PMC3009322; doi:10.1107/S1600536810039462)
Supplement: Supplementary file 2 [file e-66-o2755-Isup2.hkl]

#
# h,k,l, Fc-squared, Fo-squared, sigma(Fo-squared) and status flag
#
data_I
_shelx_title ' TR2THI'
_shelx_refln_list_code          4
_shelx_F_calc_maximum      404.36
_exptl_crystal_F_000      1576.00
_reflns_d_resolution_high  0.6601
 
loop_
 _symmetry_equiv_pos_as_xyz
 'x, y, z'
 '-x+1/2, -y, z+1/2'
 'x+1/2, -y+1/2, -z'
 '-x, y+1/2, -z+1/2'
 
_cell_length_a    10.5433
_cell_length_b    11.4203
_cell_length_c    24.5107
_cell_angle_alpha  90.000
_cell_angle_beta   90.000
_cell_angle_gamma  90.000
 
_shelx_F_squared_multiplier     1.000
 
loop_
 _refln_index_h
 _refln_index_k
 _refln_index_l
 _refln_F_squared_calc
 _refln_F_squared_meas
 _refln_F_squared_sigma
 _refln_observed_status
   2   0   0   155062.53   132364.13   1516.89 o
   4   0   0     6102.51     9835.36    174.83 o
   6   0   0    36832.84    36899.00    492.99 o
   8   0   0    13865.63    11131.79    169.04 o
  10   0   0       72.33      185.75     50.13 o
  12   0   0      152.94      340.01     70.70 o
  14   0   0      682.79      865.78    141.41 o
   1   1   0      127.73       12.86     57.85 o
   2   1   0    60400.74    66601.77    455.07 o
   3   1   0    41860.69    40526.04    322.66 o
   4   1   0   163510.25   148089.64   1419.19 o
   5   1   0     7464.78     7086.32     80.99 o
   6   1   0    26844.76    24465.64    225.61 o
   7   1   0     2759.57     3033.78     52.71 o
   8   1   0       91.18      199.25     25.07 o
   9   1   0     4546.75     4643.87     65.56 o
  10   1   0     3711.08     3304.38     73.92 o
  11   1   0     1807.25     1805.49     54.63 o
  12   1   0      283.48      224.96     38.57 o
  13   1   0       72.22      179.33     51.42 o
  14   1   0     1135.24     1138.95     80.99 o
  15   1   0      239.07      340.01     97.70 o
   0   2   0     9521.04    13328.07    111.20 o
   1   2   0      378.23      275.10      5.14 o
   2   2   0    64943.46    66808.74    497.49 o
   3   2   0     5086.31     5559.15     47.56 o
   4   2   0      340.33      847.14     18.64 o
   5   2   0       53.64      115.70     12.21 o
   6   2   0    12932.73    13513.82    130.48 o
   7   2   0     6163.67     5440.24     70.70 o
   8   2   0     5519.70     5357.97     82.27 o
   9   2   0     6704.10     7113.32     94.48 o
  10   2   0      100.17       95.77     31.49 o
  11   2   0     4110.27     4854.05    100.27 o
  12   2   0      334.54      288.59     43.71 o
  13   2   0      568.94      424.22     59.78 o
  14   2   0       41.79       89.34     77.13 o
  15   2   0     1605.58     1645.44    116.98 o
   1   3   0    26104.11    28914.76    190.90 o
   2   3   0    37809.63    38266.77    282.17 o
   3   3   0       96.60       64.28      6.43 o
   4   3   0    11181.95    11318.19    102.20 o
   5   3   0    39977.75    39435.94    350.30 o
   6   3   0      280.02      288.59     19.28 o
   7   3   0    19528.73    18904.57    176.11 o
   8   3   0     1621.88     1665.37     39.21 o
   9   3   0       17.54       57.85     25.71 o
  10   3   0       54.22       45.64     25.71 o
  11   3   0     4511.68     4875.90    100.91 o
  12   3   0      212.37      185.75     50.13 o
  13   3   0     1951.30     2229.70    106.05 o
  14   3   0        2.94       25.71     70.70 o
  15   3   0       26.41      -70.70     90.63 o
   0   4   0      704.38      609.97     11.57 o
   1   4   0    14318.64    14947.80    117.62 o
   2   4   0        1.97       45.64      6.43 o
   3   4   0    27211.73    26460.74    234.60 o
   4   4   0      432.15      764.87     18.00 o
   5   4   0     3008.36     3024.78     35.35 o
   6   4   0     2768.83     2559.43     40.49 o
   7   4   0     9124.96     9286.45    107.98 o
   8   4   0     2175.50     2470.73     47.56 o
   9   4   0    23511.82    23203.28    268.67 o
  10   4   0      477.77      492.99     32.14 o
  11   4   0     2052.58     2066.44     65.56 o
  12   4   0     1485.62     1407.62     84.20 o
  13   4   0      140.53      108.62     63.63 o
  14   4   0      126.71      288.59     89.99 o
  15   4   0       54.82      -95.77     95.77 o
   1   5   0    34585.16    39149.91    285.38 o
   2   5   0     1166.45     1295.78     17.35 o
   3   5   0      114.96       95.77     12.86 o
   4   5   0     2731.05     2945.72     34.71 o
   5   5   0    24105.51    24190.54    199.25 o
   6   5   0     6579.03     6805.44     79.06 o
   7   5   0     7405.66     7805.56     84.84 o
   8   5   0     1398.41     1354.27     29.57 o
   9   5   0      663.14      609.97     31.49 o
  10   5   0      530.75      637.61     52.71 o
  11   5   0     1806.31     1853.69     75.84 o
  12   5   0     1021.99     1266.86     91.27 o
  13   5   0     2009.16     1930.18    112.48 o
  14   5   0      262.09      489.78     95.77 o
  15   5   0      418.44      398.51    102.20 o
   0   6   0    17293.30    18488.07    196.04 o
   1   6   0    20587.33    23916.74    173.54 o
   2   6   0    24654.33    22717.36    193.47 o
   3   6   0    57161.89    60381.24    512.27 o
   4   6   0      273.07      275.10     13.50 o
   5   6   0    20241.22    20046.09    181.90 o
   6   6   0     5907.62     6185.83     62.99 o
   7   6   0        7.02       95.77     18.64 o
   8   6   0      452.98      482.71     24.42 o
   9   6   0     3730.81     3396.93     93.20 o
  10   6   0      394.40      385.65     50.13 o
  11   6   0       22.94      -32.14     52.06 o
  12   6   0      576.29      475.64     70.06 o
  13   6   0      202.70      308.52     84.20 o
  14   6   0       18.95       89.34     83.56 o
   1   7   0    94122.88    96413.17    746.88 o
   2   7   0    31413.44    31307.08    283.45 o
   3   7   0     8921.14     8813.39     90.63 o
   4   7   0    10218.33     9379.65    108.62 o
   5   7   0     7564.06     8934.23    106.05 o
   6   7   0      597.50      597.76     27.64 o
   7   7   0    15934.62    15541.70    199.90 o
   8   7   0     1717.85     1744.42     66.85 o
   9   7   0     1430.56     1266.86     68.77 o
  10   7   0      683.85      617.68     63.63 o
  11   7   0       72.92      185.75     50.13 o
  12   7   0      359.51      392.08     70.06 o
  13   7   0      245.27      166.47     82.91 o
  14   7   0      309.02      367.01    116.98 o
   0   8   0    20130.91    19393.06    245.53 o
   1   8   0     3448.82     4165.02     52.06 o
   2   8   0     3654.56     3820.51     59.78 o
   3   8   0    31427.72    32510.30    289.24 o
   4   8   0     3237.68     3249.10     54.63 o
   5   8   0    30477.73    30826.94    309.81 o
   6   8   0     5731.94     5739.76     97.06 o
   7   8   0     7672.20     7706.57    140.76 o
   8   8   0      584.78      521.91     51.42 o
   9   8   0      497.72      617.68     63.63 o
  10   8   0     2265.43     2176.99    104.77 o
  11   8   0      905.17      837.50     79.06 o
  12   8   0     2662.56     2673.84    107.98 o
  13   8   0       21.45       64.28    102.84 o
  14   8   0       20.87      127.91    121.48 o
   1   9   0    20995.02    21808.51    189.61 o
   2   9   0     3442.31     3222.11     54.63 o
   3   9   0    10016.31     9803.23    127.26 o
   4   9   0     6125.24     6388.94    102.84 o
   5   9   0     1746.43     1791.99     53.99 o
   6   9   0      710.11      540.55     37.28 o
   7   9   0      256.96      205.68     39.21 o
   8   9   0     7780.95     8120.51    173.54 o
   9   9   0     1804.29     1784.92     95.13 o
  10   9   0     2823.13     3158.47    125.98 o
  11   9   0     2090.06     2059.37    116.34 o
  12   9   0       76.86       12.86     77.77 o
  13   9   0      534.63      617.68    103.48 o
   0  10   0     8384.79     8222.06    145.26 o
   1  10   0      655.06      551.48     34.07 o
   2  10   0      263.79      361.23     33.42 o
   3  10   0      353.85      424.22     32.78 o
   4  10   0     8585.20     8529.94    147.83 o
   5  10   0      839.74      734.02     43.71 o
   6  10   0    11326.96    11352.25    205.04 o
   7  10   0     5165.90     5451.81    118.27 o
   8  10   0      438.49      590.04     62.35 o
   9  10   0     1772.35     1944.32     98.98 o
  10  10   0     2455.22     2423.17    118.27 o
  11  10   0      766.89      734.02     95.77 o
  12  10   0     1223.65     1272.65    114.41 o
   1  11   0     1013.78     1012.97     55.92 o
   2  11   0     4522.15     4492.18    107.34 o
   3  11   0     2949.50     3086.49     80.34 o
   4  11   0     2014.15     2124.93     73.92 o
   5  11   0     3731.29     4072.47     91.91 o
   6  11   0      143.56       70.70     44.35 o
   7  11   0     1014.67      982.76     75.20 o
   8  11   0     3695.73     3596.19    134.33 o
   9  11   0      899.64      997.55    111.20 o
  10  11   0     4012.24     4709.43    176.11 o
  11  11   0     1404.28     1524.60    125.34 o
  12  11   0       33.34      -89.34    129.19 o
   0  12   0     1259.75      972.48     89.99 o
   1  12   0      325.12      361.23     52.06 o
   2  12   0       59.78      102.20     45.64 o
   3  12   0     3219.63     3596.19     96.41 o
   4  12   0     1992.84     1839.55     75.84 o
   5  12   0      893.33      769.37     75.84 o
   6  12   0     3958.77     3910.49    130.48 o
   7  12   0       15.26       -6.43     58.49 o
   8  12   0      563.75      654.32     89.99 o
   9  12   0      888.53      769.37    111.20 o
  10  12   0        8.43       95.77    102.20 o
  11  12   0       89.13      192.18    102.20 o
   1  13   0    10910.25    10912.61    251.32 o
   2  13   0     2493.23     2649.42     98.98 o
   3  13   0      278.05      340.01     50.13 o
   4  13   0     1437.10     1244.36     79.06 o
   5  13   0     1690.27     1613.30    102.84 o
   6  13   0        1.20      127.91     70.70 o
   7  13   0     1774.04     1751.49    113.77 o
   8  13   0      465.15      232.03     97.70 o
   9  13   0       29.70      -83.56    121.48 o
  10  13   0        8.65      -57.85    127.91 o
   0  14   0      653.91      637.61    121.48 o
   1  14   0     3019.75     3015.78    132.41 o
   2  14   0     1307.85     1048.97     88.06 o
   3  14   0    10194.71    10696.01    248.74 o
   4  14   0      334.30      199.25     83.56 o
   5  14   0     3946.07     4290.36    157.47 o
   6  14   0       38.69       50.78     70.06 o
   7  14   0      324.59      283.45     97.06 o
   8  14   0     1538.80     1401.84    125.98 o
   9  14   0      319.18       25.71    140.76 o
   1  15   0     4021.58     4343.06    158.76 o
   2  15   0      265.89      269.96     84.20 o
   3  15   0      932.78     1138.95    102.84 o
   4  15   0     1253.53     1493.11    154.90 o
   5  15   0      422.76      244.25     89.99 o
   6  15   0     2125.53     2162.21    156.83 o
   7  15   0     1407.27     1480.90    147.83 o
   0  16   0     1318.71     1216.08    195.40 o
   1  16   0      346.91      455.07    116.34 o
   2  16   0     1182.73     1401.84    131.76 o
   3  16   0     1885.82     1401.84    150.40 o
   4  16   0     2153.01     2367.89    187.04 o
   5  16   0      114.20      108.62    115.05 o
   1  17   0      117.46       77.77    122.77 o
   2  17   0      235.78      154.26    179.33 o
   2   0   1     3191.12     3860.36     30.21 o
   3   0   1    47646.49    45786.95    377.29 o
   4   0   1        9.05       70.70     13.50 o
   5   0   1    26189.88    24290.17    250.03 o
   6   0   1    15882.14    15481.92    139.48 o
   7   0   1     5041.74     5322.61     70.06 o
   8   0   1    32180.51    31934.40    314.95 o
   9   0   1      215.28      166.47     25.07 o
  10   0   1     5551.62     5607.35     95.77 o
  11   0   1      947.68      997.55     50.78 o
  12   0   1      532.07      444.78     50.78 o
  13   0   1      491.87      417.79     59.13 o
  14   0   1     1187.00      712.81     77.13 o
  15   0   1      790.81      796.37    117.62 o
 -15   1   1      213.74      102.20    108.62 o
 -14   1   1       66.06      217.89     63.63 o
 -13   1   1       38.33       -6.43     45.64 o
 -12   1   1     5558.67     5998.14    111.84 o
 -11   1   1     2216.68     2391.67     70.70 o
 -10   1   1     4768.16     4698.50     88.06 o
  -9   1   1     7291.84     6978.98     93.84 o
  -8   1   1      275.37      313.66     25.71 o
  -7   1   1     8368.82     8048.52    100.91 o
  -6   1   1    20532.91    20227.99    182.54 o
  -5   1   1     9621.76     9363.58    108.62 o
  -4   1   1    19257.96    18970.77    154.90 o
  -3   1   1    30101.68    29297.84    246.82 o
  -2   1   1     1619.13     1348.49     11.57 o
  -1   1   1    12900.43    13457.90    130.48 o
   1   1   1    12529.33    13383.34    129.84 o
   2   1   1     1735.10     1437.83     12.21 o
   3   1   1    30789.97    29711.13    248.74 o
   4   1   1    19923.78    19192.52    177.40 o
   5   1   1     9731.98     9629.68    109.91 o
   6   1   1    21859.55    20709.41    184.47 o
   7   1   1     8322.16     7678.29     84.20 o
   8   1   1      290.86      244.25     19.93 o
   9   1   1     7318.17     6951.99    106.70 o
  10   1   1     4831.58     4809.06     88.70 o
  11   1   1     2369.88     2783.11     67.49 o
  12   1   1     5695.72     6147.91    125.98 o
  13   1   1       63.05       -6.43     58.49 o
  14   1   1       91.62      199.25     63.63 o
  15   1   1      222.84       45.64    103.48 o
 -15   2   1      874.11      982.77    130.48 o
 -14   2   1     1353.48     1261.08     97.06 o
 -13   2   1      607.08      532.84     62.99 o
 -12   2   1       53.58       25.71     37.92 o
 -11   2   1      252.64      275.10     37.28 o
 -10   2   1     2919.25     2893.66     60.42 o
  -9   2   1     1990.59     1846.62     48.21 o
  -8   2   1    10186.67    10107.25    129.19 o
  -7   2   1     7444.75     7678.29     84.20 o
  -6   2   1     1296.33     1401.84     30.21 o
  -5   2   1     8231.18     7976.53     86.13 o
  -4   2   1    10711.75    10929.32    100.27 o
  -3   2   1    35569.77    34506.04    268.03 o
  -2   2   1    19540.86    21313.60    163.90 o
  -1   2   1    36115.95    38298.27    251.32 o
   0   2   1       16.76      127.91      7.07 o
   1   2   1    33135.00    35405.25    211.46 o
   2   2   1    19953.01    21926.78    166.47 o
   3   2   1    36843.77    34476.48    297.59 o
   4   2   1    10617.46    10912.61    116.98 o
   5   2   1     8442.37     8515.15     88.70 o
   6   2   1     1498.95     1511.75     30.85 o
   7   2   1     7224.93     7538.82     83.56 o
   8   2   1     9929.94    10091.18    112.48 o
   9   2   1     1975.14     1798.42     47.56 o
  10   2   1     2939.68     2816.53     68.13 o
  11   2   1      194.82      212.75     39.85 o
  12   2   1       36.03       89.34     45.64 o
  13   2   1      524.51      586.19     66.20 o
  14   2   1     1353.80     1155.66     87.41 o
  15   2   1      907.87     1155.66    114.41 o
 -15   3   1      510.70      590.04     97.06 o
 -14   3   1      437.21      437.71     90.63 o
 -13   3   1     1452.75     1665.37     98.34 o
 -12   3   1      823.85      809.87     59.13 o
 -11   3   1      810.27      933.27     44.35 o
 -10   3   1     1395.57     1505.96     49.49 o
  -9   3   1     1819.70     1791.99     47.56 o
  -8   3   1     2397.71     2103.08     44.35 o
  -7   3   1     1757.52     1691.72     32.78 o
  -6   3   1     6718.24     6924.99     80.34 o
  -5   3   1    19031.90    18011.79    150.40 o
  -4   3   1    19324.74    19864.84    158.12 o
  -3   3   1    59247.09    59205.00    429.36 o
  -2   3   1    15157.04    16045.62    142.05 o
  -1   3   1    55166.22    59244.21    429.36 o
   0   3   1    53357.66    57040.22    344.51 o
   1   3   1    54059.62    58195.24    386.94 o
   2   3   1    15793.43    16392.70    143.98 o
   3   3   1    58516.38    60342.03    433.21 o
   4   3   1    19863.91    20296.12    182.54 o
   5   3   1    18534.44    17435.24    169.69 o
   6   3   1     6908.39     7032.33     80.99 o
   7   3   1     1804.93     1632.59     32.14 o
   8   3   1     2333.25     1979.67     35.99 o
   9   3   1     1835.22     1937.25     42.42 o
  10   3   1     1531.20     1658.94     52.06 o
  11   3   1      819.60      962.84     44.99 o
  12   3   1      733.36      847.14     55.92 o
  13   3   1     1385.10     1881.33    104.13 o
  14   3   1      457.24      637.61     89.34 o
  15   3   1      429.49      322.66     89.34 o
 -15   4   1      732.26      828.51    110.55 o
 -14   4   1      183.55      217.89     89.99 o
 -13   4   1      587.07      570.76     64.92 o
 -12   4   1       31.36       25.71     57.20 o
 -11   4   1     2335.84     2423.17     86.77 o
 -10   4   1     1279.39     1266.86     51.42 o
  -9   4   1      584.29      674.89     33.42 o
  -8   4   1     6549.59     6210.90     88.70 o
  -7   4   1     9448.16     9332.73    108.62 o
  -6   4   1    10688.69    10318.07    113.77 o
  -5   4   1    17565.98    17562.51    148.48 o
  -4   4   1    21657.67    21690.25    165.19 o
  -3   4   1     6634.99     6325.30     63.63 o
  -2   4   1     6505.79     7086.32     67.49 o
  -1   4   1   114224.27   111017.73    854.86 o
   0   4   1    15231.54    15342.45    118.91 o
   1   4   1   113275.16   109367.80    742.38 o
   2   4   1     6100.63     6832.43     52.71 o
   3   4   1     6622.20     6414.65     64.28 o
   4   4   1    21098.86    21103.42    186.40 o
   5   4   1    17958.66    18227.75    151.69 o
   6   4   1    11164.01    10712.72    116.34 o
   7   4   1    10069.46     9425.93    109.27 o
   8   4   1     6367.95     5813.03     73.27 o
   9   4   1      561.59      617.68     32.14 o
  10   4   1     1268.05     1284.21     46.28 o
  11   4   1     2432.05     2494.51     80.34 o
  12   4   1       39.65       -6.43     58.49 o
  13   4   1      643.37      708.31     89.34 o
  14   4   1      203.45      166.47     76.49 o
  15   4   1      717.56      796.37    117.62 o
 -15   5   1      905.90      725.66    116.34 o
 -14   5   1      600.65      721.17     94.48 o
 -13   5   1     1942.61     1798.42    115.70 o
 -12   5   1     1685.15     1881.33     90.63 o
 -11   5   1     1131.36     1122.88     70.06 o
 -10   5   1     2474.88     2154.50     74.56 o
  -9   5   1     4262.05     4237.65     73.27 o
  -8   5   1      530.16      482.71     24.42 o
  -7   5   1     1843.47     2066.44     36.64 o
  -6   5   1     7561.07     6938.49     66.85 o
  -5   5   1    12457.33    11853.60    104.77 o
  -4   5   1    24491.11    24190.54    199.25 o
  -3   5   1    31296.32    30266.46    278.95 o
  -2   5   1    14430.73    14250.42    133.69 o
  -1   5   1     3397.58     3500.42     37.92 o
   0   5   1    10960.28    12597.90    107.98 o
   1   5   1     3842.99     3920.78     39.85 o
   2   5   1    14505.58    14346.18    115.05 o
   3   5   1    31898.51    30770.38    253.24 o
   4   5   1    23102.94    23154.43    195.40 o
   5   5   1    11771.33    11438.38    102.84 o
   6   5   1     7562.73     6845.29     79.70 o
   7   5   1     1975.11     2154.50     37.28 o
   8   5   1      538.48      489.78     25.07 o
   9   5   1     4183.51     4535.25     86.13 o
  10   5   1     2352.14     2066.44     65.56 o
  11   5   1     1074.38     1232.79     61.70 o
  12   5   1     1698.76     1881.33     90.63 o
  13   5   1     1937.63     1619.73    103.48 o
  14   5   1      561.84      712.81    102.84 o
  15   5   1      929.75      778.37    129.84 o
 -14   6   1     1007.14      725.66    107.98 o
 -13   6   1      315.72      275.10     77.13 o
 -12   6   1      209.74      217.89     56.56 o
 -11   6   1     2429.90     2399.39    102.20 o
 -10   6   1     5328.22     5667.13    133.05 o
  -9   6   1     1071.68      913.35     53.35 o
  -8   6   1     9727.88     9692.67    142.05 o
  -7   6   1     4622.45     4875.90     67.49 o
  -6   6   1     8319.07     7608.23     84.20 o
  -5   6   1    13179.33    13328.07    129.84 o
  -4   6   1      348.98      345.80     18.00 o
  -3   6   1      957.66      957.70     19.93 o
  -2   6   1     8473.63     8753.62     89.99 o
  -1   6   1     9547.76     9962.63     80.34 o
   0   6   1     7972.11     8149.43     72.63 o
   1   6   1     9723.36     9866.86     95.77 o
   2   6   1     8999.46     9441.36     93.20 o
   3   6   1      954.50      937.77     24.42 o
   4   6   1      365.25      417.79     19.93 o
   5   6   1    12824.17    12905.78    109.27 o
   6   6   1     7783.81     7167.31     81.63 o
   7   6   1     4532.80     4854.05     66.85 o
   8   6   1     9988.61    10220.37    145.90 o
   9   6   1     1069.27     1012.97     45.64 o
  10   6   1     5524.85     5691.55    120.84 o
  11   6   1     2335.54     2221.99     90.63 o
  12   6   1      211.27      302.74     70.06 o
  13   6   1      256.10       83.56     70.06 o
  14   6   1      996.38      865.78    113.12 o
 -14   7   1      425.77      302.74    103.48 o
 -13   7   1      564.97      385.65     84.84 o
 -12   7   1     2300.00     2551.08    105.41 o
 -11   7   1       49.94       -6.43     58.49 o
 -10   7   1     3555.68     3378.30    111.84 o
  -9   7   1     3777.93     3840.43    109.27 o
  -8   7   1      798.54      769.37     39.85 o
  -7   7   1     5342.05     5068.08     91.27 o
  -6   7   1    14773.32    15184.33    158.12 o
  -5   7   1     1164.06     1112.60     27.00 o
  -4   7   1    22469.16    20963.94    208.89 o
  -3   7   1     1371.86     1444.26     30.21 o
  -2   7   1     9721.79     9708.10     94.48 o
  -1   7   1     5854.71     5703.77     60.42 o
   0   7   1     1121.87     1313.14     23.14 o
   1   7   1     5738.96     5499.37     59.78 o
   2   7   1     9526.03     9472.85     93.84 o
   3   7   1     1198.72     1336.28     29.57 o
   4   7   1    23460.90    22189.02    190.90 o
   5   7   1     1086.06     1075.32     31.49 o
   6   7   1    14632.68    14947.80    176.76 o
   7   7   1     5230.42     4731.93     88.06 o
   8   7   1      864.82      894.07     38.57 o
   9   7   1     3729.43     3654.03    116.34 o
  10   7   1     3540.69     3529.34    104.77 o
  11   7   1       66.24        6.43     52.06 o
  12   7   1     2339.58     2510.58    112.48 o
  13   7   1      564.73      340.01     97.70 o
  14   7   1      473.57      361.23    103.48 o
 -14   8   1      551.86      548.27    127.91 o
 -13   8   1      842.38      861.29    103.48 o
 -12   8   1       78.38        0.00     64.28 o
 -11   8   1     1075.25      875.43     75.84 o
 -10   8   1     4105.64     3981.19    131.76 o
  -9   8   1      331.86      269.96     57.85 o
  -8   8   1     9397.65     9117.41    168.40 o
  -7   8   1       17.02        6.43     32.78 o
  -6   8   1     2059.79     2267.62     53.35 o
  -5   8   1     3463.96     3332.02     55.28 o
  -4   8   1     5921.12     6084.92     87.41 o
  -3   8   1     4586.79     4567.38     64.92 o
  -2   8   1    16366.62    16951.89    167.12 o
  -1   8   1     5856.18     5886.31     61.70 o
   0   8   1    18702.36    19326.21    178.04 o
   1   8   1     6008.42     6248.82     75.84 o
   2   8   1    16231.07    16474.97    164.54 o
   3   8   1     4566.61     4364.27     63.63 o
   4   8   1     6420.44     6491.78     90.63 o
   5   8   1     3626.61     3538.98     66.85 o
   6   8   1     2138.62     2267.62     61.06 o
   7   8   1       36.41       57.85     25.71 o
   8   8   1     9902.85    10075.11    192.83 o
   9   8   1      316.25      217.89     56.56 o
  10   8   1     4017.07     4041.61    111.84 o
  11   8   1     1113.61      879.93     75.84 o
  12   8   1       50.40       64.28     70.70 o
  13   8   1      852.64     1064.39    109.91 o
  14   8   1      567.23      525.77    161.97 o
 -13   9   1      102.21       57.85    127.91 o
 -12   9   1      940.76      922.99     97.70 o
 -11   9   1       51.72       12.86     64.92 o
 -10   9   1      133.21      205.68     64.28 o
  -9   9   1     1592.06     1645.44     97.70 o
  -8   9   1     2677.27     2885.31     94.48 o
  -7   9   1     3324.99     3258.10     91.27 o
  -6   9   1     6795.80     7235.44    109.27 o
  -5   9   1     3941.31     4103.32     82.27 o
  -4   9   1     6278.21     6427.50     89.99 o
  -3   9   1      475.08      548.27     34.07 o
  -2   9   1    13572.08    13235.51    147.83 o
  -1   9   1      260.99      437.71     19.93 o
   0   9   1    18849.24    21034.00    185.75 o
   1   9   1      412.09      617.68     23.78 o
   2   9   1    13874.44    14098.08    152.33 o
   3   9   1      533.53      532.84     33.42 o
   4   9   1     6339.39     6440.36     89.99 o
   5   9   1     4272.62     4470.97     85.49 o
   6   9   1     6511.97     6752.73    118.91 o
   7   9   1     3414.77     3529.34     85.49 o
   8   9   1     2531.18     2715.62    100.27 o
   9   9   1     1643.65     1738.00     93.84 o
  10   9   1      109.71      148.48     64.28 o
  11   9   1       47.39       19.28     57.85 o
  12   9   1      983.91     1012.97    102.20 o
  13   9   1       83.22       77.77    122.77 o
 -12  10   1     1420.78     1307.35    109.91 o
 -11  10   1      501.67      566.91     91.91 o
 -10  10   1      101.31      122.12     83.56 o
  -9  10   1      122.24       45.64     58.49 o
  -8  10   1     1196.30     1090.75     79.70 o
  -7  10   1      110.80       19.28     44.99 o
  -6  10   1     1525.39     1600.45     64.28 o
  -5  10   1     1050.54     1054.11     46.92 o
  -4  10   1    14845.53    15125.20    197.32 o
  -3  10   1     4078.24     4093.03     82.27 o
  -2  10   1    20932.09    21760.95    260.31 o
  -1  10   1     3486.65     3185.47     53.99 o
   0  10   1     2343.26     2290.76     53.99 o
   1  10   1     3437.24     3140.48     62.99 o
   2  10   1    20482.52    21243.54    233.96 o
   3  10   1     3752.14     3781.30     79.06 o
   4  10   1    13990.80    14365.47    192.18 o
   5  10   1     1094.00     1122.88     43.06 o
   6  10   1     1531.20     1626.16     58.49 o
   7  10   1      110.29      160.69     44.99 o
   8  10   1     1059.90      942.91     64.28 o
   9  10   1       79.42      102.20     69.42 o
  10  10   1       91.27       77.77     77.77 o
  11  10   1      488.10      437.71     83.56 o
  12  10   1     1411.20     1568.31    133.05 o
 -12  11   1      357.17      313.66    107.98 o
 -11  11   1       38.56       45.64    103.48 o
 -10  11   1        8.64      -12.86     97.06 o
  -9  11   1     2234.28     2624.35    131.12 o
  -8  11   1      782.82      637.61     84.84 o
  -7  11   1     3110.98     3024.78    106.05 o
  -6  11   1     5102.52     5404.89    129.84 o
  -5  11   1      505.21      461.49     44.99 o
  -4  11   1      493.52      444.78     43.71 o
  -3  11   1     1351.18     1354.27     64.92 o
  -2  11   1     7666.62     7933.46    142.69 o
  -1  11   1     4339.77     4460.04     96.41 o
   0  11   1    17211.05    17035.45    230.10 o
   1  11   1     4343.73     4134.17     92.56 o
   2  11   1     8000.19     8105.72    144.62 o
   3  11   1     1259.40      977.62     50.13 o
   4  11   1      499.25      373.44     46.28 o
   5  11   1      460.33      345.80     44.99 o
   6  11   1     5286.02     5911.37    135.62 o
   7  11   1     3120.85     2998.43    105.41 o
   8  11   1      908.71     1117.74     91.27 o
   9  11   1     2336.20     2542.72    137.55 o
  10  11   1       15.10       25.71    102.20 o
  11  11   1       46.65       89.34     83.56 o
  12  11   1      336.66      115.70     89.34 o
 -11  12   1     2896.79     2765.75    177.40 o
 -10  12   1      264.26      354.80    108.62 o
  -9  12   1      924.42      828.51    115.05 o
  -8  12   1       26.43       -6.43     84.84 o
  -7  12   1     1106.35     1272.65     91.27 o
  -6  12   1     1297.99     1313.14     81.63 o
  -5  12   1     4557.64     4237.65    125.34 o
  -4  12   1     4854.77     5369.54    129.19 o
  -3  12   1      833.64      809.87     59.13 o
  -2  12   1     2261.94     1860.12     69.42 o
  -1  12   1       41.13      140.76     45.64 o
   0  12   1     1202.36      903.71     62.35 o
   1  12   1       50.49       77.77     37.92 o
   2  12   1     2294.72     1818.98     75.20 o
   3  12   1      915.64      805.37     59.13 o
   4  12   1     4573.55     4600.16    119.55 o
   5  12   1     4529.83     4557.10    118.91 o
   6  12   1     1163.14     1383.84     89.34 o
   7  12   1     1095.64     1149.88     81.63 o
   8  12   1       22.23      224.96     88.70 o
   9  12   1     1011.46      455.07    109.27 o
  10  12   1      239.13      313.66    107.98 o
  11  12   1     2984.71     2682.20    174.19 o
 -10  13   1      140.45      102.20    102.20 o
  -9  13   1     3257.83     3313.38    194.11 o
  -8  13   1       26.37       12.86     90.63 o
  -7  13   1     5399.95     5287.26    174.83 o
  -6  13   1       40.80       57.85     64.92 o
  -5  13   1     1027.24      842.00     83.56 o
  -4  13   1        6.92      -32.14     52.06 o
  -3  13   1      901.18     1059.25     78.42 o
  -2  13   1      994.85     1033.54     71.99 o
  -1  13   1     1834.40     1805.49     88.70 o
   0  13   1     3603.79     3212.47    100.27 o
   1  13   1     1807.38     1757.92     93.84 o
   2  13   1      992.73     1144.74     75.84 o
   3  13   1      935.98      828.51     64.92 o
   4  13   1        9.97        6.43     52.06 o
   5  13   1     1056.60      933.27     83.56 o
   6  13   1       41.40      -12.86     71.35 o
   7  13   1     5187.18     4898.40    168.40 o
   8  13   1       15.78      -57.85     84.20 o
   9  13   1     3074.39     3249.10    182.54 o
  10  13   1      152.88      322.66    141.41 o
  -9  14   1      488.09      559.19    159.40 o
  -8  14   1      185.07      122.12    109.91 o
  -7  14   1     1512.60     1651.87    136.91 o
  -6  14   1      652.50      699.95     97.70 o
  -5  14   1     3591.21     3586.55    143.98 o
  -4  14   1      422.67      404.93    103.48 o
  -3  14   1     3669.62     3950.99    131.12 o
  -2  14   1      503.42      566.91     76.49 o
  -1  14   1      275.18      185.75     76.49 o
   0  14   1      890.64      814.36     91.27 o
   1  14   1      254.04      205.68     64.28 o
   2  14   1      519.63      674.89     83.56 o
   3  14   1     3531.30     3801.22    138.19 o
   4  14   1      391.39      398.51     70.70 o
   5  14   1     3808.40     4011.40    152.33 o
   6  14   1      635.14      540.55     97.06 o
   7  14   1     1576.75     1414.05    114.41 o
   8  14   1      151.82      148.48    134.98 o
   9  14   1      495.52      313.66    133.69 o
  -7  15   1     2456.28     2470.73    206.97 o
  -6  15   1      602.34      605.47    122.12 o
  -5  15   1       63.31       95.77    102.20 o
  -4  15   1      185.33      379.22    127.91 o
  -3  15   1      786.94      814.36    132.41 o
  -2  15   1      996.16      937.77     88.70 o
  -1  15   1     1640.37     1805.49    122.77 o
   0  15   1     3205.51     3415.57    149.76 o
   1  15   1     1760.80     1594.02    102.20 o
   2  15   1     1058.76     1090.75     95.13 o
   3  15   1      736.43      586.19     89.34 o
   4  15   1      156.43      275.10    103.48 o
   5  15   1       78.17      -83.56    115.70 o
   6  15   1      688.31      708.31    115.05 o
   7  15   1     2551.12     2237.41    159.40 o
  -5  16   1     1546.53     1378.06    172.90 o
  -4  16   1     1522.97     1798.42    176.76 o
  -3  16   1      842.95      782.87    138.83 o
  -2  16   1     1285.30     1348.49    123.41 o
  -1  16   1      769.66      586.19    116.34 o
   0  16   1      593.55      617.68    115.70 o
   1  16   1      766.18      683.24    104.77 o
   2  16   1     1356.16     1261.08    142.05 o
   3  16   1      881.37      738.52    126.62 o
   4  16   1     1527.58     1561.88    145.90 o
   5  16   1     1592.25     1499.54    173.54 o
  -2  17   1     1181.97     1307.35    226.25 o
  -1  17   1      395.34      373.44    120.84 o
   0  17   1     2736.20     2791.46    194.75 o
   1  17   1      382.76      192.18    122.12 o
   2  17   1     1161.20     1138.95    232.68 o
   2   0   2     2039.42     1798.42     20.57 o
   3   0   2     6350.47     7664.80     70.06 o
   4   0   2      343.19      824.01     18.64 o
   5   0   2     8822.90     7990.67     71.99 o
   6   0   2      908.22     1227.65     33.42 o
   7   0   2      174.71      154.26     19.93 o
   8   0   2      699.28      809.87     32.14 o
   9   0   2      220.34      283.45     32.14 o
  10   0   2     6863.32     6858.79    106.05 o
  11   0   2      302.19      244.25     37.92 o
  12   0   2     1707.17     1751.49     66.85 o
  13   0   2      237.26      361.23     52.06 o
  14   0   2      559.58      725.66     69.42 o
  15   0   2      162.63      199.25     97.06 o
 -15   1   2       58.74      134.98    102.84 o
 -14   1   2     3806.94     4227.37    177.40 o
 -13   1   2      771.64      987.91     55.28 o
 -12   1   2     4287.41     4854.05    100.27 o
 -11   1   2     3345.96     3332.02     83.56 o
 -10   1   2       68.14      134.98     26.35 o
  -9   1   2     3004.40     2972.08     61.06 o
  -8   1   2     3676.39     4154.74     61.70 o
  -7   1   2     1756.32     1626.16     38.57 o
  -6   1   2     5279.60     5499.37     71.35 o
  -5   1   2     8920.32     8768.40     89.99 o
  -4   1   2    14709.50    15422.15    119.55 o
  -3   1   2    13281.65    13588.38    111.84 o
  -2   1   2    49665.23    53016.61    368.94 o
  -1   1   2     5542.88     6010.36     62.35 o
   1   1   2     6156.80     6543.84     64.92 o
   2   1   2    47640.49    49745.65    322.02 o
   3   1   2    13195.36    13124.96    109.91 o
   4   1   2    15755.68    16598.38    165.19 o
   5   1   2     9160.24     9101.99     91.91 o
   6   1   2     5110.67     5464.02     59.13 o
   7   1   2     1777.24     1678.22     39.21 o
   8   1   2     3696.41     4196.52     62.35 o
   9   1   2     3333.75     3350.66     74.56 o
  10   1   2       53.87      148.48     25.71 o
  11   1   2     3158.30     3095.48     80.34 o
  12   1   2     4276.06     4977.46    101.55 o
  13   1   2      734.70     1012.97     71.35 o
  14   1   2     3846.38     4144.45    124.05 o
  15   1   2       49.89       70.70     83.56 o
 -15   2   2      971.38      637.61    117.62 o
 -14   2   2       80.46       37.92     70.06 o
 -13   2   2     2232.74     2066.44    102.20 o
 -12   2   2     1993.61     1738.00     66.85 o
 -11   2   2       86.71      127.91     32.78 o
 -10   2   2     4984.77     5275.69     93.20 o
  -9   2   2     7301.92     7608.23     97.70 o
  -8   2   2      694.49      809.87     32.14 o
  -7   2   2    30088.61    29160.93    273.81 o
  -6   2   2    11621.46    10795.63    116.34 o
  -5   2   2    20572.44    19977.96    181.26 o
  -4   2   2     8778.08     9132.84     91.91 o
  -3   2   2      420.41      404.93     12.86 o
  -2   2   2    21292.68    24691.89    201.82 o
  -1   2   2     9515.87     9582.12     78.42 o
   0   2   2     1168.58     1244.36     11.57 o
   1   2   2     8905.97     9178.47     61.70 o
   2   2   2    21483.84    24190.54    199.25 o
   3   2   2      350.46      373.44      6.43 o
   4   2   2     9117.99     9613.62     94.48 o
   5   2   2    20445.04    19954.82    181.26 o
   6   2   2    11694.33    10778.92     99.63 o
   7   2   2    30600.81    29655.85    276.38 o
   8   2   2      786.48      809.87     27.64 o
   9   2   2     7536.80     7524.68     97.06 o
  10   2   2     4707.62     4977.46     90.63 o
  11   2   2       79.36      154.26     37.92 o
  12   2   2     1971.01     1632.59     71.35 o
  13   2   2     2360.47     2029.81     86.77 o
  14   2   2       80.95      102.20     75.84 o
  15   2   2     1071.48      982.77    100.27 o
 -15   3   2      431.01      275.10    103.48 o
 -14   3   2     1569.54     1639.01    110.55 o
 -13   3   2     1360.44     1383.84    101.55 o
 -12   3   2     1234.47     1182.66     55.28 o
 -11   3   2    10401.97    10415.77    163.90 o
 -10   3   2      422.35      482.71     38.57 o
  -9   3   2    10603.54    10432.48    131.12 o
  -8   3   2     4459.38     4600.16     65.56 o
  -7   3   2       10.82       70.70     13.50 o
  -6   3   2     4367.57     4720.36     55.28 o
  -5   3   2    11760.94    10580.31    115.70 o
  -4   3   2     8384.04     8426.46     73.27 o
  -3   3   2    26457.67    24415.51    175.47 o
  -2   3   2     5889.92     5607.35     59.78 o
  -1   3   2    47063.45    47518.52    349.66 o
   0   3   2    46170.31    52501.12    367.65 o
   1   3   2    47307.10    48044.29    351.58 o
   2   3   2     5787.31     5703.77     60.42 o
   3   3   2    27095.80    25071.11    203.11 o
   4   3   2     8590.57     8529.94     88.70 o
   5   3   2    11366.28    10139.38    113.12 o
   6   3   2     4326.66     4578.31     53.99 o
   7   3   2       22.74       77.77     12.86 o
   8   3   2     4796.28     4898.40     67.49 o
   9   3   2    10372.20     9899.00    127.91 o
  10   3   2      400.27      451.21     30.85 o
  11   3   2    10727.73    10762.21    199.90 o
  12   3   2     1264.90     1149.88     65.56 o
  13   3   2     1317.74     1487.32     92.56 o
  14   3   2     1718.76     1993.81    114.41 o
  15   3   2      447.09      367.01     89.34 o
 -15   4   2     1615.37     1505.96    143.33 o
 -14   4   2       18.64       32.14     84.20 o
 -13   4   2     3418.31     3472.14    132.41 o
 -12   4   2     1117.57     1117.74     69.42 o
 -11   4   2      236.70      166.47     45.64 o
 -10   4   2     3827.87     3781.30     79.06 o
  -9   4   2    11330.24    12011.07    158.12 o
  -8   4   2     5142.63     5057.16     79.70 o
  -7   4   2    27529.07    26695.99    262.24 o
  -6   4   2      444.55      489.78     14.14 o
  -5   4   2    11821.24    10220.37     97.06 o
  -4   4   2    21111.56    20801.97    161.97 o
  -3   4   2     6730.49     6832.43     66.20 o
  -2   4   2    29898.78    28264.30    242.32 o
  -1   4   2     4329.23     4977.46     56.56 o
   0   4   2    37092.19    37891.41    280.88 o
   1   4   2     4656.07     5206.28     46.28 o
   2   4   2    31066.47    29297.84    246.82 o
   3   4   2     6911.29     6845.29     66.20 o
   4   4   2    20544.99    20022.95    158.76 o
   5   4   2    11509.34    10204.30     97.06 o
   6   4   2      327.66      424.22     19.93 o
   7   4   2    27359.06    26174.72    233.32 o
   8   4   2     4923.29     4898.40     67.49 o
   9   4   2    10716.39    11148.50    135.62 o
  10   4   2     4018.50     4103.32     92.56 o
  11   4   2      287.24      237.17     44.35 o
  12   4   2     1140.38     1194.23     82.91 o
  13   4   2     3229.55     3122.48    125.34 o
  14   4   2       21.47      -32.14     64.92 o
  15   4   2     1545.83     1318.92    122.12 o
 -15   5   2      796.97      738.52    126.62 o
 -14   5   2      499.97      525.77    110.55 o
 -13   5   2      975.06     1085.60     95.13 o
 -12   5   2       57.43       95.77     57.85 o
 -11   5   2     6467.30     6978.98    160.69 o
 -10   5   2      169.54      224.96     38.57 o
  -9   5   2     3774.08     3890.57     79.70 o
  -8   5   2    10863.34    10613.09    115.70 o
  -7   5   2     2162.76     2176.99     44.99 o
  -6   5   2    15834.73    15223.54    138.19 o
  -5   5   2    14281.62    14772.33    136.26 o
  -4   5   2    20786.67    20159.22    159.40 o
  -3   5   2     8658.49     8236.20     87.41 o
  -2   5   2     9991.04    10107.25     96.41 o
  -1   5   2      482.07      551.48     11.57 o
   0   5   2     8701.25     8033.73     71.99 o
   1   5   2      516.00      590.04     11.57 o
   2   5   2     9506.03     9755.66     95.13 o
   3   5   2     8145.86     7734.86     70.70 o
   4   5   2    20857.00    20000.46    181.26 o
   5   5   2    13863.75    14231.13    133.69 o
   6   5   2    16408.17    15964.63    161.97 o
   7   5   2     2111.28     2306.19     38.57 o
   8   5   2    10413.62    10204.30    113.12 o
   9   5   2     3939.60     4031.97     81.63 o
  10   5   2      192.58      232.03     39.21 o
  11   5   2     6341.46     6713.53    144.62 o
  12   5   2       53.39       77.77     57.85 o
  13   5   2      977.54     1210.94    100.27 o
  14   5   2      476.31      424.22     89.34 o
  15   5   2      741.05      629.90    120.84 o
 -14   6   2      345.75      345.80    110.55 o
 -13   6   2     2394.73     2470.73    119.55 o
 -12   6   2       49.11       95.77     64.28 o
 -11   6   2     1414.84     1432.05     79.06 o
 -10   6   2      156.74      172.90     57.20 o
  -9   6   2     2463.49     2407.10     70.70 o
  -8   6   2      377.99      431.29     33.42 o
  -7   6   2     4101.14     4416.98     74.56 o
  -6   6   2      420.73      578.48     30.85 o
  -5   6   2     1845.92     2044.59     28.92 o
  -4   6   2     8433.33     8367.96     88.06 o
  -3   6   2     5347.86     5125.29     68.77 o
  -2   6   2    22323.88    21454.36    187.68 o
  -1   6   2     8989.65     9363.58     93.20 o
   0   6   2    32366.03    30546.06    224.32 o
   1   6   2     8962.58     9178.47     91.91 o
   2   6   2    21590.37    20848.24    185.11 o
   3   6   2     5280.53     5183.14     69.42 o
   4   6   2     8541.71     8619.28     89.34 o
   5   6   2     2065.63     2029.81     35.99 o
   6   6   2      485.54      662.03     25.07 o
   7   6   2     3774.44     4001.12     61.06 o
   8   6   2      361.75      431.29     33.42 o
   9   6   2     2415.61     2454.66     63.63 o
  10   6   2      168.79      148.48     39.21 o
  11   6   2     1341.75     1324.71     75.84 o
  12   6   2       49.06       57.85     64.92 o
  13   6   2     2528.61     2551.08    137.55 o
  14   6   2      376.49      482.71     91.27 o
 -14   7   2      675.66      621.54     95.77 o
 -13   7   2       84.14       64.28     83.56 o
 -12   7   2     1071.84     1080.46     84.20 o
 -11   7   2     1524.56     1704.57     99.63 o
 -10   7   2       76.73       64.28     57.85 o
  -9   7   2     2235.58     2329.33     92.56 o
  -8   7   2      676.91      578.48     38.57 o
  -7   7   2     5231.26     5114.36     91.91 o
  -6   7   2     1303.05     1396.05     35.99 o
  -5   7   2     2215.66     2237.41     37.92 o
  -4   7   2     5203.88     5404.89     70.70 o
  -3   7   2      853.56     1002.69     25.71 o
  -2   7   2    13339.10    12543.91    125.98 o
  -1   7   2     1636.76     1860.12     34.71 o
   0   7   2     2366.06     2608.28     32.78 o
   1   7   2     1624.93     1888.40     27.64 o
   2   7   2    13364.50    12615.90    125.98 o
   3   7   2      867.40     1002.69     25.71 o
   4   7   2     5077.70     5183.14     69.42 o
   5   7   2     2332.50     2407.10     46.92 o
   6   7   2     1221.43     1244.36     39.85 o
   7   7   2     5235.41     5287.26     93.20 o
   8   7   2      544.02      500.06     39.21 o
   9   7   2     2252.23     2502.87     80.34 o
  10   7   2       81.28      148.48     44.99 o
  11   7   2     1539.24     1639.01     97.70 o
  12   7   2     1097.47     1177.52    104.77 o
  13   7   2       81.52      140.76     97.06 o
  14   7   2      620.72      578.48    104.13 o
 -14   8   2       71.79     -166.47    250.67 o
 -13   8   2     1639.40     1711.64    119.55 o
 -12   8   2     1942.30     1951.39    106.05 o
 -11   8   2     1005.07     1149.88     92.56 o
 -10   8   2     3665.52     3731.81    127.26 o
  -9   8   2      376.09      354.80     63.63 o
  -8   8   2      117.71      127.91     37.92 o
  -7   8   2      883.11      957.70     44.35 o
  -6   8   2     3894.03     3970.91     80.99 o
  -5   8   2     2544.90     2367.89     54.63 o
  -4   8   2     1703.35     1480.90     37.28 o
  -3   8   2      565.57      721.17     25.71 o
  -2   8   2     3156.78     3276.74     45.64 o
  -1   8   2     1934.77     2169.92     37.28 o
   0   8   2     6335.46     5703.77     60.42 o
   1   8   2     1803.27     2139.72     29.57 o
   2   8   2     3395.97     3453.50     46.92 o
   3   8   2      637.27      782.87     27.00 o
   4   8   2     1483.16     1396.05     35.99 o
   5   8   2     2600.53     2559.43     56.56 o
   6   8   2     3929.84     3850.72     79.70 o
   7   8   2      964.91     1160.81     43.71 o
   8   8   2      124.45      134.98     39.21 o
   9   8   2      325.84      288.59     57.20 o
  10   8   2     3917.65     3930.42    120.84 o
  11   8   2      972.04     1238.58     84.84 o
  12   8   2     2023.25     2088.30    131.76 o
  13   8   2     1613.34     1678.22    138.19 o
  14   8   2       67.52      108.62    262.24 o
 -13   9   2      287.30      199.25     97.06 o
 -12   9   2     1145.19      937.77     98.34 o
 -11   9   2       84.40      108.62     77.13 o
 -10   9   2      423.07      605.47     82.91 o
  -9   9   2      697.21      760.37     75.20 o
  -8   9   2     6792.51     6991.84    160.69 o
  -7   9   2     1648.46     1600.45     64.28 o
  -6   9   2     5375.29     4820.63    100.27 o
  -5   9   2     4689.17     4589.24     86.77 o
  -4   9   2      526.68      500.06     32.14 o
  -3   9   2     2118.49     2470.73     47.56 o
  -2   9   2     1485.69     1318.92     34.71 o
  -1   9   2      643.49      721.17     25.71 o
   0   9   2     1737.65     1930.18     35.35 o
   1   9   2      628.19      642.11     24.42 o
   2   9   2     1567.84     1450.04     30.21 o
   3   9   2     2124.51     2439.24     47.56 o
   4   9   2      577.10      609.97     31.49 o
   5   9   2     4807.87     4578.31     86.77 o
   6   9   2     5398.79     4854.05    100.27 o
   7   9   2     1879.83     1791.99     61.06 o
   8   9   2     6825.97     7126.81    149.12 o
   9   9   2      664.49      649.82     69.42 o
  10   9   2      362.39      532.84     77.77 o
  11   9   2       84.89       12.86     77.77 o
  12   9   2     1106.33      814.36    109.91 o
  13   9   2      290.54       83.56    115.70 o
 -12  10   2     2421.26     2649.42    148.48 o
 -11  10   2      673.59      654.32    102.84 o
 -10  10   2     5720.10     6122.84    188.33 o
  -9  10   2     1124.53     1221.87    100.91 o
  -8  10   2     1082.27      687.10     62.99 o
  -7  10   2      675.74      649.82     53.35 o
  -6  10   2      964.59     1112.60     64.28 o
  -5  10   2     1463.51     1432.05     48.85 o
  -4  10   2     6563.88     5911.37    111.20 o
  -3  10   2     1654.79     1751.49     53.99 o
  -2  10   2     6106.36     6172.97    100.91 o
  -1  10   2     5042.01     5240.98     80.99 o
   0  10   2     2744.96     3203.47     54.63 o
   1  10   2     5153.12     5357.97     82.27 o
   2  10   2     6020.75     6072.70    100.27 o
   3  10   2     1522.95     1561.88     57.20 o
   4  10   2     7093.23     6466.07    116.34 o
   5  10   2     1379.42     1407.62     53.99 o
   6  10   2     1070.01     1144.74     48.85 o
   7  10   2      604.07      747.52     57.20 o
   8  10   2     1026.10      695.46     71.99 o
   9  10   2     1101.89     1149.88     92.56 o
  10  10   2     5393.71     4854.05    156.19 o
  11  10   2      684.43      769.37    115.70 o
  12  10   2     2558.72     2989.43    158.12 o
 -12  11   2     1028.42      617.68    127.26 o
 -11  11   2      186.29        0.00     64.28 o
 -10  11   2      527.68      621.54    107.98 o
  -9  11   2      354.56      345.80     83.56 o
  -8  11   2     5435.13     5911.37    172.90 o
  -7  11   2     3364.84     3481.78    113.77 o
  -6  11   2     9543.65    10059.04    192.83 o
  -5  11   2     2457.73     2599.92     81.63 o
  -4  11   2     5026.86     5068.08    114.41 o
  -3  11   2     1131.31     1101.67     58.49 o
  -2  11   2      304.84      322.66     46.28 o
  -1  11   2     6306.12     6635.11    117.62 o
   0  11   2       11.95       64.28     32.14 o
   1  11   2     6470.40     6635.11    117.62 o
   2  11   2      350.70      424.22     52.71 o
   3  11   2     1267.20     1307.35     57.85 o
   4  11   2     5059.52     5229.42    104.13 o
   5  11   2     2628.74     2715.62     75.20 o
   6  11   2     9360.06     9724.17    174.19 o
   7  11   2     3311.46     3930.42    120.84 o
   8  11   2     5676.68     6097.77    175.47 o
   9  11   2      374.39      431.29     82.91 o
  10  11   2      515.70      559.19     91.27 o
  11  11   2      198.80      244.25    115.05 o
  12  11   2     1010.48      674.89    199.90 o
 -11  12   2       70.35       37.92    121.48 o
 -10  12   2     2142.49     1993.81    150.40 o
  -9  12   2      542.08      525.77     88.06 o
  -8  12   2     1832.94     1881.33    111.20 o
  -7  12   2      410.81      514.84     69.42 o
  -6  12   2      339.65      294.38     57.85 o
  -5  12   2     3531.18     3880.28    119.55 o
  -4  12   2     3096.98     3176.47     99.63 o
  -3  12   2    10946.99    10829.05    200.54 o
  -2  12   2     3478.85     3596.19     96.41 o
  -1  12   2     4240.80     4546.17    118.91 o
   0  12   2     3520.19     3557.62     95.77 o
   1  12   2     4255.33     4524.32    107.98 o
   2  12   2     3526.65     3634.75     96.41 o
   3  12   2    11192.03    11455.09    205.68 o
   4  12   2     2955.51     3042.14     97.06 o
   5  12   2     3797.13     4123.89    113.12 o
   6  12   2      242.91      185.75     63.63 o
   7  12   2      412.30      294.38     71.35 o
   8  12   2     1811.27     1698.15    105.41 o
   9  12   2      581.87      837.50    111.20 o
  10  12   2     2108.51     2306.19    154.26 o
  11  12   2       68.64       37.92    102.20 o
 -10  13   2      176.04       37.92    159.40 o
  -9  13   2       64.92      166.47    128.55 o
  -8  13   2      953.53     1023.26    118.27 o
  -7  13   2     1030.14     1238.58    101.55 o
  -6  13   2     1463.64     1432.05     97.06 o
  -5  13   2      893.78      695.46     84.84 o
  -4  13   2     1849.05     1958.46     99.63 o
  -3  13   2     3513.99     3731.81    117.62 o
  -2  13   2      578.95      586.19     66.20 o
  -1  13   2     9436.34    10091.18    225.61 o
   0  13   2      136.98       45.64     52.06 o
   1  13   2     9295.88     9441.36    217.89 o
   2  13   2      614.81      525.77     62.35 o
   3  13   2     3339.43     3341.02    102.20 o
   4  13   2     1683.18     1536.82     81.63 o
   5  13   2      884.71      861.29     84.84 o
   6  13   2     1373.97     1221.87    100.91 o
   7  13   2      989.48     1232.79    118.27 o
   8  13   2      939.69      805.37    122.77 o
   9  13   2       61.67      154.26    161.33 o
  10  13   2      158.56      -70.70    127.91 o
  -9  14   2       99.43       25.71    134.33 o
  -8  14   2      351.05      451.21    102.20 o
  -7  14   2       83.98      127.91    108.62 o
  -6  14   2      582.98      507.77     89.99 o
  -5  14   2     1428.22     1833.12    123.41 o
  -4  14   2       84.30      172.90     77.77 o
  -3  14   2     3759.88     3950.99    131.12 o
  -2  14   2      658.27      654.32     77.77 o
  -1  14   2     1114.85     1255.93    102.20 o
   0  14   2      839.66      747.52     91.91 o
   1  14   2     1073.07      962.84     84.84 o
   2  14   2      577.62      482.71     70.70 o
   3  14   2     3741.03     3712.52    136.91 o
   4  14   2       83.95       64.28     70.70 o
   5  14   2     1443.77     1645.44    116.98 o
   6  14   2      517.64      532.84     84.84 o
   7  14   2       74.88      134.98    102.84 o
   8  14   2      373.20      431.29    123.41 o
   9  14   2      108.30      127.91    128.55 o
  -7  15   2       30.29       19.28    122.12 o
  -6  15   2      412.81      437.71    117.62 o
  -5  15   2      207.37       57.85    109.91 o
  -4  15   2      528.58      609.97    115.05 o
  -3  15   2      430.08      468.56    128.55 o
  -2  15   2      422.09      570.76     88.06 o
  -1  15   2     2255.88     2313.90    138.83 o
   0  15   2        0.33       70.70    102.84 o
   1  15   2     2274.25     2192.42    150.40 o
   2  15   2      401.28      482.71     91.27 o
   3  15   2      485.16      514.84     90.63 o
   4  15   2      549.23      551.48    109.27 o
   5  15   2      209.46      262.24    114.41 o
   6  15   2      420.57      179.33     96.41 o
   7  15   2       33.74       57.85    102.84 o
  -5  16   2       62.91     -133.69    133.69 o
  -4  16   2      805.59      525.77    128.55 o
  -3  16   2       95.28      262.24    127.26 o
  -2  16   2      119.36       50.78    108.62 o
  -1  16   2       97.15       50.78    108.62 o
   0  16   2      206.43      166.47    115.70 o
   1  16   2       96.67       95.77    107.98 o
   2  16   2      140.14      354.80    115.05 o
   3  16   2       85.44      154.26    147.19 o
   4  16   2      760.12      982.77    160.69 o
   5  16   2       74.23      192.18    129.19 o
  -2  17   2      797.67      417.79    160.69 o
  -1  17   2      245.37      160.69    134.33 o
   0  17   2      192.77       89.34    109.27 o
   1  17   2      225.47      313.66    127.91 o
   2  17   2      835.13      559.19    212.11 o
   2   0   3     7214.83     8062.66     57.85 o
   4   0   3     1843.28     1450.04     18.00 o
   5   0   3     3059.02     2945.72     34.71 o
   6   0   3    18808.07    17946.87    150.40 o
   7   0   3     1562.61     1272.65     34.07 o
   8   0   3    28446.79    28779.14    271.88 o
   9   0   3      823.19      796.37     40.49 o
  10   0   3     7636.79     8382.75    132.41 o
  11   0   3      617.85      721.17     43.06 o
  12   0   3      945.30      637.61     52.71 o
  13   0   3     2790.82     2765.75     92.56 o
  14   0   3     4219.81     4622.02    131.12 o
  15   0   3       67.22      102.20    102.20 o
 -15   1   3      275.45      283.45     89.34 o
 -14   1   3      252.74      367.01     95.13 o
 -13   1   3     1214.11     1518.18     62.35 o
 -12   1   3     6457.69     6779.09    131.76 o
 -11   1   3      559.99      570.76     46.28 o
 -10   1   3    14016.22    14752.40    194.75 o
  -9   1   3     2097.03     2154.50     52.06 o
  -8   1   3     4590.20     4535.25     75.84 o
  -7   1   3     2289.07     2199.49     44.99 o
  -6   1   3    12874.21    12489.92    125.34 o
  -5   1   3     3660.68     3576.90     48.21 o
  -4   1   3    38290.52    35164.22    300.81 o
  -3   1   3     1731.88     2682.20     33.42 o
  -2   1   3    10340.75     9835.36     79.70 o
  -1   1   3     1991.90     1853.69     20.57 o
   0   1   3     6181.54     6726.38     52.71 o
   1   1   3     1776.57     1613.30     19.28 o
   2   1   3    11132.39    10547.53     82.27 o
   3   1   3     1848.85     2740.69     33.42 o
   4   1   3    37820.38    35950.30    304.02 o
   5   1   3     3942.26     3990.84     40.49 o
   6   1   3    13064.66    12597.90    107.98 o
   7   1   3     2157.92     2008.59     28.92 o
   8   1   3     4752.14     4775.63     66.20 o
   9   1   3     2038.52     2132.65     52.06 o
  10   1   3    14297.33    14250.42    191.54 o
  11   1   3      619.24      590.04     46.92 o
  12   1   3     6127.00     6337.52    140.12 o
  13   1   3     1265.94     1574.74     82.91 o
  14   1   3      253.63      340.01     70.70 o
  15   1   3      306.21      257.10     71.99 o
 -15   2   3     1014.07     1054.11    119.55 o
 -14   2   3     2955.33     2690.55    124.69 o
 -13   2   3      680.34      769.37     57.85 o
 -12   2   3     3457.83     3654.03     87.41 o
 -11   2   3     1711.50     1530.39     56.56 o
 -10   2   3     4212.45     4237.65     93.84 o
  -9   2   3     1962.79     2184.71     52.71 o
  -8   2   3    17038.52    16972.46    188.33 o
  -7   2   3      494.75      514.84     25.71 o
  -6   2   3    19270.88    19015.12    176.76 o
  -5   2   3     7330.41     8470.80     88.70 o
  -4   2   3     8255.99     7919.33     71.35 o
  -3   2   3     3303.87     3378.30     37.28 o
  -2   2   3    26972.91    27594.55    239.75 o
  -1   2   3    67183.95    71574.09    600.33 o
   0   2   3     9449.81    10399.70     81.63 o
   1   2   3    67232.20    71917.32    473.06 o
   2   2   3    25881.96    26435.03    234.60 o
   3   2   3     3470.47     3463.14     28.28 o
   4   2   3     8500.00     8250.98     72.63 o
   5   2   3     7767.97     8708.62     89.99 o
   6   2   3    19573.54    19148.17    177.40 o
   7   2   3      396.58      468.56     20.57 o
   8   2   3    16458.30    16454.40    185.11 o
   9   2   3     2029.07     2229.70     52.71 o
  10   2   3     4373.44     4438.83     85.49 o
  11   2   3     1591.32     1549.67     56.56 o
  12   2   3     3627.10     4001.12    111.84 o
  13   2   3      587.64      734.02     69.42 o
  14   2   3     2899.25     2774.11    109.91 o
  15   2   3      983.75     1002.69    101.55 o
 -15   3   3     1239.56     1568.31    152.33 o
 -14   3   3      513.94      461.49     75.84 o
 -13   3   3     2092.95     2275.34     99.63 o
 -12   3   3     2797.47     2641.06     82.27 o
 -11   3   3      793.00      879.92     43.06 o
 -10   3   3     3730.14     3654.03     77.77 o
  -9   3   3     4644.35     4720.36     77.13 o
  -8   3   3     3495.86     3434.86     56.56 o
  -7   3   3     2933.57     2928.37     43.71 o
  -6   3   3    13489.37    12705.88    126.62 o
  -5   3   3    15646.53    14928.52    136.91 o
  -4   3   3     7526.59     7153.81     68.13 o
  -3   3   3    34714.48    34565.82    298.24 o
  -2   3   3     5516.75     5813.03     48.85 o
  -1   3   3    13336.31    15223.54    138.19 o
   1   3   3    14400.50    16310.43    143.33 o
   2   3   3     5343.06     5523.15     59.78 o
   3   3   3    35610.80    34535.61    298.24 o
   4   3   3     8095.96     7580.60     97.70 o
   5   3   3    14858.85    13644.30    131.12 o
   6   3   3    13780.71    12814.51    127.26 o
   7   3   3     2889.46     2859.60     43.06 o
   8   3   3     3458.10     3415.57     55.92 o
   9   3   3     4768.90     4787.20     77.77 o
  10   3   3     3704.38     3693.24     77.77 o
  11   3   3      836.57      856.14     51.42 o
  12   3   3     2781.93     2825.53     93.84 o
  13   3   3     2133.94     2352.47     93.20 o
  14   3   3      495.94      475.64     84.20 o
  15   3   3     1134.86     1028.40    107.98 o
 -15   4   3      864.43      922.99    116.98 o
 -14   4   3       78.68      217.89     97.06 o
 -13   4   3      543.53      570.76     76.49 o
 -12   4   3     1072.74     1133.81     75.84 o
 -11   4   3     5155.29     5160.00    103.48 o
 -10   4   3     1939.90     1894.83     62.99 o
  -9   4   3     1594.84     1698.15     52.71 o
  -8   4   3     5627.57     5727.55     84.84 o
  -7   4   3     4699.66     4977.46     68.13 o
  -6   4   3      219.11      411.36     19.28 o
  -5   4   3     9964.36    10399.70    114.41 o
  -4   4   3     5077.84     4864.98     55.92 o
  -3   4   3    11814.97    11455.09    102.84 o
  -2   4   3    12959.41    13457.90    130.48 o
  -1   4   3    27712.70    27355.45    238.46 o
   0   4   3     6075.82     5739.76     60.42 o
   1   4   3    26613.70    26827.11    210.18 o
   2   4   3    12466.16    13162.24    110.55 o
   3   4   3    12007.27    11610.00    120.84 o
   4   4   3     5041.17     4764.71     55.28 o
   5   4   3     9716.54     9850.79     95.77 o
   6   4   3      255.06      411.36     19.28 o
   7   4   3     5079.11     5217.85     69.42 o
   8   4   3     5383.98     5535.36     71.35 o
   9   4   3     1719.33     1812.56     54.63 o
  10   4   3     1901.38     1894.83     62.99 o
  11   4   3     5216.88     5034.02    113.77 o
  12   4   3     1023.02     1307.35     69.42 o
  13   4   3      582.45      617.68     83.56 o
  14   4   3      105.60      148.48     89.99 o
  15   4   3      917.42     1085.60    111.20 o
 -15   5   3     1769.57     1561.88    133.05 o
 -14   5   3      401.19      385.65     91.27 o
 -13   5   3     5100.87     5102.79    149.12 o
 -12   5   3     1155.78     1238.58     89.99 o
 -11   5   3     2659.91     2715.62     91.91 o
 -10   5   3      648.76      548.27     44.99 o
  -9   5   3     3600.01     3443.86     84.84 o
  -8   5   3     2000.77     2117.86     44.35 o
  -7   5   3    15974.80    16785.42    187.04 o
  -6   5   3     1284.56     1194.23     33.42 o
  -5   5   3      892.35      760.37     26.35 o
  -4   5   3     7346.81     6752.73     79.06 o
  -3   5   3     9886.75    10432.48     98.34 o
  -2   5   3    12318.78    11644.71    104.13 o
  -1   5   3    15692.46    14461.88    115.70 o
   0   5   3     2239.98     2494.51     32.14 o
   1   5   3    15647.91    14733.12    116.98 o
   2   5   3    12782.80    12275.89    106.70 o
   3   5   3    10494.72    10946.04    117.62 o
   4   5   3     7016.08     6414.65     77.13 o
   5   5   3      817.50      699.96     21.21 o
   6   5   3     1325.80     1307.35     23.14 o
   7   5   3    15877.08    16660.73    165.83 o
   8   5   3     2115.13     2313.90     46.28 o
   9   5   3     3434.22     3481.78     75.84 o
  10   5   3      668.23      548.27     52.71 o
  11   5   3     2534.61     2439.24     79.06 o
  12   5   3     1215.20     1085.60     84.84 o
  13   5   3     5035.24     5691.55    169.04 o
  14   5   3      394.16      451.21     88.70 o
  15   5   3     1748.20     1480.90    135.62 o
 -14   6   3      353.70       50.78    101.55 o
 -13   6   3     1127.84     1360.06     94.48 o
 -12   6   3      161.12      302.74     78.42 o
 -11   6   3     7310.33     7304.21    164.54 o
 -10   6   3     2040.94     2103.08     88.06 o
  -9   6   3     6458.76     6198.04    113.77 o
  -8   6   3    10606.05    10613.09    148.48 o
  -7   6   3     1501.93     1524.60     37.28 o
  -6   6   3     8063.01     7990.67    100.27 o
  -5   6   3     8292.18     8367.96    102.84 o
  -4   6   3     1158.47     1290.00     23.14 o
  -3   6   3     7899.98     7455.26     97.06 o
  -2   6   3     3536.94     2774.11     42.42 o
  -1   6   3     5918.88     6478.92     64.28 o
   0   6   3     3170.49     3113.48     35.99 o
   1   6   3     6033.69     6608.76     64.92 o
   2   6   3     3829.31     3060.13     35.35 o
   3   6   3     7958.05     7345.35     82.27 o
   4   6   3     1272.22     1348.49     29.57 o
   5   6   3     7901.32     7962.39     86.13 o
   6   6   3     7904.43     7777.28     84.84 o
   7   6   3     1378.94     1360.06     29.57 o
   8   6   3    11129.45    10762.21    149.76 o
   9   6   3     6400.04     6059.85    112.48 o
  10   6   3     2174.94     2439.24     79.06 o
  11   6   3     7454.68     7664.80    182.54 o
  12   6   3      180.89      275.10     77.13 o
  13   6   3     1112.03     1324.71    104.77 o
  14   6   3      397.53      308.52     95.77 o
 -14   7   3      426.67      431.29    103.48 o
 -13   7   3     1627.83     1462.26    110.55 o
 -12   7   3     3076.06     3519.70    133.05 o
 -11   7   3      134.82      134.98     70.70 o
 -10   7   3     2518.48     2391.67     93.84 o
  -9   7   3     5303.55     5776.40    134.33 o
  -8   7   3      584.55      637.61     40.49 o
  -7   7   3    10832.21    10415.77    147.19 o
  -6   7   3     7759.64     7862.12    113.77 o
  -5   7   3    11631.43    11662.06    155.55 o
  -4   7   3     5183.66     4820.63     66.85 o
  -3   7   3     3405.84     3510.06     47.56 o
  -2   7   3     1632.68     1665.37     32.78 o
  -1   7   3     2125.15     2169.92     37.28 o
   0   7   3      175.95      179.33     12.86 o
   1   7   3     2091.79     2229.70     30.21 o
   2   7   3     1482.08     1645.44     25.71 o
   3   7   3     3394.58     3434.86     46.92 o
   4   7   3     5504.74     5194.71     69.42 o
   5   7   3    11520.23    11558.58    120.84 o
   6   7   3     7656.92     7990.67    114.41 o
   7   7   3    11291.69    10745.50    166.47 o
   8   7   3      586.06      649.82     36.64 o
   9   7   3     5352.13     5886.31    110.55 o
  10   7   3     2397.57     2352.47     93.20 o
  11   7   3      121.18      172.90     57.20 o
  12   7   3     3051.95     3267.74    118.91 o
  13   7   3     1675.15     1378.06    107.34 o
  14   7   3      460.18      461.49     89.34 o
 -14   8   3     1294.59     1038.68    258.39 o
 -13   8   3      240.73      283.45     97.06 o
 -12   8   3     1238.22     1188.45    110.55 o
 -11   8   3     3684.24     3781.30    138.19 o
 -10   8   3     1672.30     1744.42    100.27 o
  -9   8   3     4863.58     4709.43    143.33 o
  -8   8   3     5970.99     6660.82    131.12 o
  -7   8   3      129.14      134.98     31.49 o
  -6   8   3     2982.22     2937.37     61.06 o
  -5   8   3     3423.62     3304.38     55.28 o
  -4   8   3     4523.23     4449.12     74.56 o
  -3   8   3    10700.89    10895.90    133.69 o
  -2   8   3     6099.02     6674.32     78.42 o
  -1   8   3     4330.42     4154.74     61.70 o
   0   8   3      103.49       70.70     13.50 o
   1   8   3     4529.76     4427.91     53.35 o
   2   8   3     5719.01     6185.83     75.84 o
   3   8   3    10770.41    10862.48    116.98 o
   4   8   3     4854.75     4875.90     67.49 o
   5   8   3     3473.62     3406.58     65.56 o
   6   8   3     2985.31     2799.82     68.13 o
   7   8   3      165.16      160.69     32.78 o
   8   8   3     5996.60     6792.58    118.91 o
   9   8   3     4836.72     4687.58    120.84 o
  10   8   3     1524.26     1626.16     90.63 o
  11   8   3     3504.74     3615.47    134.98 o
  12   8   3     1251.96      962.84     94.48 o
  13   8   3      264.36      431.29    116.34 o
 -13   9   3      110.86      154.26    109.91 o
 -12   9   3      491.06      437.71     83.56 o
 -11   9   3      517.96      492.99     81.63 o
 -10   9   3     2548.33     2591.57    106.05 o
  -9   9   3     1320.79     1216.08     84.20 o
  -8   9   3      223.24      275.10     50.78 o
  -7   9   3     5173.42     5499.37    118.91 o
  -6   9   3     4470.71     4989.03    102.20 o
  -5   9   3     6203.87     6325.30    102.20 o
  -4   9   3     4092.14     4513.39     75.20 o
  -3   9   3     9694.75     9472.85    124.69 o
  -2   9   3      468.30      521.91     25.71 o
  -1   9   3     3429.28     3673.32     48.85 o
   0   9   3    11718.16    13124.96    128.55 o
   1   9   3     3613.62     3801.22     59.13 o
   2   9   3      484.70      451.21     27.00 o
   3   9   3     9655.78     9661.18    125.98 o
   4   9   3     4176.25     4406.70     74.56 o
   5   9   3     6218.46     6223.75    113.77 o
   6   9   3     4126.06     4503.11     86.13 o
   7   9   3     4824.07     5299.48    104.77 o
   8   9   3      264.53      275.10     58.49 o
   9   9   3     1346.34     1149.88     75.84 o
  10   9   3     2639.00     2559.43    105.41 o
  11   9   3      497.57      451.21     88.70 o
  12   9   3      575.79      590.04     89.34 o
  13   9   3      141.57       45.64     90.63 o
 -12  10   3      405.55      373.44    114.41 o
 -11  10   3      231.23      224.96     84.20 o
 -10  10   3      597.55      540.55     89.34 o
  -9  10   3      724.42      796.37     81.63 o
  -8  10   3      723.71      597.76     70.70 o
  -7  10   3     4453.54     4578.31    119.55 o
  -6  10   3      928.11      903.71     57.85 o
  -5  10   3     2203.27     2176.99     59.78 o
  -4  10   3     6105.42     6608.76    117.62 o
  -3  10   3     3680.23     3615.47     77.13 o
  -2  10   3     3970.48     4031.97     81.63 o
  -1  10   3    11393.85    11523.87    137.55 o
   0  10   3      170.37      192.18     27.00 o
   1  10   3    11502.48    11644.71    138.19 o
   2  10   3     4224.15     4567.38     75.84 o
   3  10   3     3489.24     3350.66     74.56 o
   4  10   3     5788.44     6109.98    113.12 o
   5  10   3     2176.42     2110.15     73.92 o
   6  10   3      845.29      847.14     51.42 o
   7  10   3     4456.00     4654.80     98.34 o
   8  10   3      710.49      683.24     75.20 o
   9  10   3      825.99      918.49    102.20 o
  10  10   3      601.29      662.03    103.48 o
  11  10   3      227.48      294.38    101.55 o
  12  10   3      372.72      313.66    107.98 o
 -12  11   3      137.39      154.26    115.70 o
 -11  11   3      631.79      475.64    115.70 o
 -10  11   3      786.52      695.46    109.91 o
  -9  11   3     1631.40     1474.47    116.98 o
  -8  11   3       16.87       50.78     70.06 o
  -7  11   3      769.57      738.52     65.56 o
  -6  11   3     1050.37     1354.27     70.70 o
  -5  11   3     1183.53     1160.81     65.56 o
  -4  11   3     1935.30     1993.81     64.28 o
  -3  11   3     5597.73     5464.02    118.27 o
  -2  11   3     6695.82     6084.92    125.34 o
  -1  11   3     5018.08     4965.89    101.55 o
   0  11   3    13086.61    13180.24    183.83 o
   1  11   3     4948.40     4989.03    102.20 o
   2  11   3     6696.62     6312.45    127.26 o
   3  11   3     5295.96     5264.12    104.77 o
   4  11   3     1998.08     2029.81     71.99 o
   5  11   3     1240.01     1360.06     64.92 o
   6  11   3     1197.02     1371.63     71.35 o
   7  11   3      746.56      791.87     71.99 o
   8  11   3       10.71      205.68     78.42 o
   9  11   3     1691.72     1568.31    114.41 o
  10  11   3      778.80      708.31     98.34 o
  11  11   3      662.29      782.87    107.98 o
  12  11   3      126.83      127.91    186.40 o
 -11  12   3     1349.09     1054.11    135.62 o
 -10  12   3      187.38     -108.62    108.62 o
  -9  12   3     1571.16     1698.15    125.34 o
  -8  12   3      765.14      712.81     89.99 o
  -7  12   3     1179.24     1407.62    102.20 o
  -6  12   3      236.82      172.90     62.99 o
  -5  12   3     5976.67     5886.31    160.04 o
  -4  12   3      236.54      224.96     45.64 o
  -3  12   3     3037.90     3033.78     88.06 o
  -2  12   3     2215.52     2162.21     74.56 o
  -1  12   3      910.48      814.36     59.78 o
   0  12   3     2301.97     2470.73     79.70 o
   1  12   3      925.75      894.07     57.85 o
   2  12   3     2163.23     2044.59     79.70 o
   3  12   3     3091.87     3249.10    100.27 o
   4  12   3      253.41      262.24     52.06 o
   5  12   3     6143.36     6047.64    136.91 o
   6  12   3      236.57      262.24     57.20 o
   7  12   3     1143.71     1210.94     89.34 o
   8  12   3      744.68      521.91     84.20 o
   9  12   3     1581.32     1639.01    142.69 o
  10  12   3      173.30      166.47     97.06 o
  11  12   3     1393.89     1330.49    134.33 o
 -10  13   3      559.65      179.33    134.98 o
  -9  13   3     2718.60     3194.47    190.25 o
  -8  13   3     1132.57      987.91    100.91 o
  -7  13   3     2668.54     2740.69    125.98 o
  -6  13   3     1339.61     1407.62    102.20 o
  -5  13   3      114.82        6.43     71.35 o
  -4  13   3      659.67      649.82     81.63 o
  -3  13   3      860.43      824.01     78.42 o
  -2  13   3     1132.95     1138.95     70.06 o
  -1  13   3     1421.20     1407.62     84.20 o
   0  13   3     1271.94     1543.24     88.06 o
   1  13   3     1436.54     1330.49     88.06 o
   2  13   3     1167.46      933.27     83.56 o
   3  13   3      999.89      778.37     62.35 o
   4  13   3      563.01      695.46     71.99 o
   5  13   3      138.70      154.26     57.85 o
   6  13   3     1308.86     1645.44    110.55 o
   7  13   3     2693.86     2715.62    125.34 o
   8  13   3     1162.53      769.37    115.70 o
   9  13   3     2744.32     2740.69    167.76 o
  10  13   3      543.89      392.08    120.84 o
  -9  14   3      315.22       25.71    121.48 o
  -8  14   3      286.31      179.33    109.27 o
  -7  14   3      576.07      791.87    103.48 o
  -6  14   3     1401.63     1342.06    111.84 o
  -5  14   3     3662.29     3810.87    158.12 o
  -4  14   3     2583.39     2591.57    130.48 o
  -3  14   3     1600.52     1493.11     93.20 o
  -2  14   3     1210.93     1543.24     94.48 o
  -1  14   3       69.95       64.28     64.28 o
   0  14   3      251.96       95.77     70.70 o
   1  14   3       52.33      134.98     76.49 o
   2  14   3     1140.75     1324.71     98.98 o
   3  14   3     1585.42     1581.17    108.62 o
   4  14   3     2478.25     2407.10    102.20 o
   5  14   3     3708.24     3567.26    143.98 o
   6  14   3     1281.24     1216.08    111.84 o
   7  14   3      623.00      734.02    117.62 o
   8  14   3      312.11      249.39    142.05 o
   9  14   3      295.62      294.38    154.26 o
  -7  15   3     1530.88     1244.36    152.97 o
  -6  15   3      685.34      712.81    115.70 o
  -5  15   3      487.35      328.45    110.55 o
  -4  15   3       61.41       50.78     96.41 o
  -3  15   3      329.49      475.64    122.12 o
  -2  15   3     2283.03     2169.92    119.55 o
  -1  15   3      879.90      796.37    104.13 o
   0  15   3     4332.95     4977.46    192.18 o
   1  15   3      897.99      796.37    108.62 o
   2  15   3     2443.79     2454.66    134.98 o
   3  15   3      301.24      302.74     83.56 o
   4  15   3       69.58      -12.86     90.63 o
   5  15   3      514.25      609.97    134.33 o
   6  15   3      791.08      952.56    148.48 o
   7  15   3     1499.65     1160.81    147.83 o
  -5  16   3      506.40      398.51    121.48 o
  -4  16   3     3298.66     3663.68    213.39 o
  -3  16   3      180.06      127.91     88.70 o
  -2  16   3     2857.95     2799.82    212.11 o
  -1  16   3       37.88       64.28    109.27 o
   0  16   3       20.91      -97.06     97.06 o
   1  16   3       51.01      192.18    109.27 o
   2  16   3     3010.10     2732.33    176.11 o
   3  16   3      199.78      340.01    121.48 o
   4  16   3     3178.85     3940.70    241.67 o
   5  16   3      516.80      605.47    130.48 o
  -2  17   3     2190.32     1160.81    316.88 o
  -1  17   3        7.57       12.86    161.97 o
   0  17   3     4366.93     3950.99    221.75 o
   1  17   3       11.05      -50.78    140.76 o
   2  17   3     2081.34     1791.99    196.68 o
   0   0   4    13914.36    16351.56    163.90 o
   1   0   4    14532.26    15903.57    121.48 o
   2   0   4    93138.68    87138.27    662.68 o
   3   0   4    20399.81    20778.83    161.97 o
   4   0   4       64.01       83.56      5.78 o
   5   0   4     6734.89     6185.83     62.99 o
   6   0   4    22352.35    23546.51    221.75 o
   7   0   4      575.48      747.52     17.35 o
   8   0   4    12763.33    12597.90    143.98 o
   9   0   4     3237.94     3840.43     69.42 o
  10   0   4        0.50       50.78     32.14 o
  11   0   4     4662.02     4954.96    101.55 o
  12   0   4     3073.40     2911.02     86.77 o
  13   0   4     1769.17     1993.81     86.13 o
  14   0   4      172.15      205.68     71.35 o
  15   0   4      134.84       83.56     96.41 o
 -15   1   4      600.29      842.00    120.84 o
 -14   1   4      613.72      586.19     77.77 o
 -13   1   4     1821.78     2022.73     79.06 o
 -12   1   4      821.11     1117.74     53.35 o
 -11   1   4     1869.87     1594.02     57.85 o
 -10   1   4     1471.25     1290.00     46.28 o
  -9   1   4     4045.24     4123.89     71.99 o
  -8   1   4     3204.30     3567.26     57.20 o
  -7   1   4    15671.72    15105.27    157.47 o
  -6   1   4     5558.15     4589.24     53.99 o
  -5   1   4    22553.79    21501.28    188.33 o
  -4   1   4    49917.47    47204.21    383.08 o
  -3   1   4    18006.52    18750.95    175.47 o
  -2   1   4   118034.95   117192.00   1043.18 o
  -1   1   4      129.69      160.69      5.78 o
   0   1   4    10129.37    10662.58     82.91 o
   1   1   4      134.86      148.48      5.78 o
   2   1   4   119549.69   121288.89    949.34 o
   3   1   4    17155.43    18313.88    151.69 o
   4   1   4    50453.34    48678.68    424.22 o
   5   1   4    21814.57    20778.83    185.11 o
   6   1   4     5646.42     4687.58     54.63 o
   7   1   4    15244.04    15223.54    138.19 o
   8   1   4     3305.56     3751.73     59.13 o
   9   1   4     4294.91     4567.38     75.84 o
  10   1   4     1643.33     1549.67     50.78 o
  11   1   4     1783.64     1639.01     58.49 o
  12   1   4      856.36     1278.43     62.99 o
  13   1   4     1959.05     2037.52     86.77 o
  14   1   4      672.34      521.91     69.42 o
  15   1   4      522.16      540.55     82.27 o
 -15   2   4      274.50      294.38    109.91 o
 -14   2   4      255.06      392.08     95.13 o
 -13   2   4      598.32      489.78     63.63 o
 -12   2   4     1183.99     1160.81     60.42 o
 -11   2   4     2185.99     2415.46     70.70 o
 -10   2   4     1160.95     1278.43     51.42 o
  -9   2   4    17946.75    17626.14    191.54 o
  -8   2   4      690.78      617.68     23.78 o
  -7   2   4    20947.48    20640.64    184.47 o
  -6   2   4    12268.03    13495.18    149.12 o
  -5   2   4     2226.03     2221.99     30.21 o
  -4   2   4       30.61       57.85      5.78 o
  -3   2   4    18867.64    17098.44    167.76 o
  -2   2   4    26605.57    25427.84    230.10 o
  -1   2   4    83347.17    81230.77    639.54 o
   0   2   4   116424.40   118678.68    994.33 o
   1   2   4    82889.59    83161.59    647.25 o
   2   2   4    26727.14    25684.30    231.39 o
   3   2   4    19190.00    17904.45    150.40 o
   4   2   4       92.40      134.98      5.78 o
   5   2   4     2102.21     2037.52     28.92 o
   6   2   4    11817.62    12851.15    127.26 o
   7   2   4    20981.88    21243.54    210.18 o
   8   2   4      699.52      609.97     23.78 o
   9   2   4    18256.91    17647.35    212.75 o
  10   2   4     1297.59     1360.06     53.35 o
  11   2   4     1956.44     2066.44     72.63 o
  12   2   4     1253.13     1160.81     65.56 o
  13   2   4      566.83      489.78     56.56 o
  14   2   4      276.93      275.10     71.99 o
  15   2   4      240.59       70.70     90.63 o
 -15   3   4      343.35      179.33    147.83 o
 -14   3   4      392.81      354.80     78.42 o
 -13   3   4     3232.67     3840.43    119.55 o
 -12   3   4      501.01      566.91     49.49 o
 -11   3   4     5496.07     5499.37    118.91 o
 -10   3   4     2434.57     2383.96     54.63 o
  -9   3   4     1461.44     1371.63     47.56 o
  -8   3   4     1847.54     1894.83     41.78 o
  -7   3   4     6974.27     7086.32     80.99 o
  -6   3   4      310.58      334.23     20.57 o
  -5   3   4    29448.03    27647.90    239.75 o
  -4   3   4    11141.67    11301.48    102.20 o
  -3   3   4    12044.17    10929.32    117.62 o
  -2   3   4     5662.21     5345.75     58.49 o
  -1   3   4     5145.39     4977.46     56.56 o
   0   3   4     7189.13     6185.83     62.99 o
   1   3   4     5546.91     5369.54     58.49 o
   2   3   4     4810.80     4665.72     54.63 o
   3   3   4    12288.71    11731.48    121.48 o
   4   3   4    10827.66    11046.95    100.91 o
   5   3   4    29159.72    27995.63    241.67 o
   6   3   4      349.10      385.65     12.86 o
   7   3   4     7209.59     7235.44     81.63 o
   8   3   4     1720.20     1894.83     41.78 o
   9   3   4     1259.37     1090.75     42.42 o
  10   3   4     2188.91     2169.92     67.49 o
  11   3   4     5618.38     5960.87    124.05 o
  12   3   4      465.41      551.48     64.28 o
  13   3   4     3237.07     3529.34    114.41 o
  14   3   4      391.95      283.45     78.42 o
  15   3   4      378.95      244.25     77.77 o
 -15   4   4     1235.64      712.81    141.41 o
 -14   4   4      695.87      699.95    101.55 o
 -13   4   4     1040.68      865.78     70.70 o
 -12   4   4      403.87      367.01     64.28 o
 -11   4   4     1863.95     2015.66     71.99 o
 -10   4   4     1582.50     1456.47     55.28 o
  -9   4   4     6157.30     6261.67    101.55 o
  -8   4   4      133.72      115.70     18.64 o
  -7   4   4     7248.52     7386.48     96.41 o
  -6   4   4     2547.23     2673.84     41.14 o
  -5   4   4     1122.58     1117.74     32.14 o
  -4   4   4    10525.17    11403.67    119.55 o
  -3   4   4    18227.73    19036.97    176.76 o
  -2   4   4      279.56      548.27     11.57 o
  -1   4   4     3393.49     4062.18     51.42 o
   0   4   4     5071.15     5381.10     58.49 o
   1   4   4     3769.11     4321.85     42.42 o
   2   4   4      359.14      605.47     11.57 o
   3   4   4    18356.89    19059.47    177.40 o
   4   4   4    10572.58    11335.54    119.55 o
   5   4   4     1031.94     1038.68     25.71 o
   6   4   4     2646.36     2682.20     41.78 o
   7   4   4     7795.60     7847.98     99.63 o
   8   4   4      150.49      192.18     19.93 o
   9   4   4     6112.81     6135.05    113.12 o
  10   4   4     1457.18     1549.67     56.56 o
  11   4   4     1880.68     1826.05     68.77 o
  12   4   4      473.09      492.99     50.13 o
  13   4   4      978.16      903.71     77.13 o
  14   4   4      690.26      666.53     91.27 o
  15   4   4     1311.44     1007.83    116.98 o
 -15   5   4       14.85      -45.64    109.91 o
 -14   5   4      160.13      262.24     95.77 o
 -13   5   4       55.43       57.85     77.13 o
 -12   5   4      106.72      160.69     77.13 o
 -11   5   4     2418.88     2290.76     76.49 o
 -10   5   4     4800.27     5125.29    115.05 o
  -9   5   4      208.07      244.25     37.92 o
  -8   5   4     3074.54     2690.55     58.49 o
  -7   5   4    12211.59    11923.02    140.12 o
  -6   5   4     2344.46     2313.90     46.28 o
  -5   5   4    13259.29    13607.02    149.76 o
  -4   5   4     9264.25     9363.58    108.62 o
  -3   5   4     1604.34     1581.17     25.71 o
  -2   5   4     6246.26     6726.38     65.56 o
  -1   5   4    29678.77    30071.71    250.03 o
   0   5   4     6150.89     6739.88     65.56 o
   1   5   4    29178.01    29600.57    248.10 o
   2   5   4     5891.57     6401.79     64.28 o
   3   5   4     1566.94     1587.59     25.71 o
   4   5   4     9321.67     9472.85    109.27 o
   5   5   4    13740.95    14269.70    134.33 o
   6   5   4     2765.07     2608.28     41.14 o
   7   5   4    12074.51    11975.72    122.77 o
   8   5   4     3188.33     2963.08     52.06 o
   9   5   4      252.72      257.10     30.85 o
  10   5   4     4711.67     4854.05    111.84 o
  11   5   4     2540.29     2542.72     80.99 o
  12   5   4      134.60      102.20     64.92 o
  13   5   4       26.57      102.20     75.84 o
  14   5   4      149.40      154.26     89.34 o
  15   5   4       12.88       77.77    103.48 o
 -14   6   4     1335.04     1549.67    113.77 o
 -13   6   4      281.02      249.39     83.56 o
 -12   6   4     1744.97     1613.30    102.84 o
 -11   6   4     1216.98      987.91     75.84 o
 -10   6   4      900.44      903.71     62.35 o
  -9   6   4     4006.97     3981.19     91.27 o
  -8   6   4     4059.73     4154.74     82.91 o
  -7   6   4     1556.90     1731.57     46.92 o
  -6   6   4     9287.72     9209.32    107.98 o
  -5   6   4    12866.99    12489.92    143.33 o
  -4   6   4     5147.72     4864.98     55.92 o
  -3   6   4    30537.62    30967.70    282.17 o
  -2   6   4    11367.84    10862.48    100.27 o
  -1   6   4     6264.32     7263.08     82.27 o
   0   6   4    44905.73    43583.61    368.30 o
   1   6   4     6253.43     7126.81     67.49 o
   2   6   4    11811.47    11748.83    104.13 o
   3   6   4    30076.68    30798.66    253.24 o
   4   6   4     5430.74     5102.79     68.77 o
   5   6   4    12811.46    11923.02    122.77 o
   6   6   4     8813.21     8828.82    105.41 o
   7   6   4     1447.46     1613.30     44.99 o
   8   6   4     4197.76     4395.77     74.56 o
   9   6   4     4017.47     3890.57     89.99 o
  10   6   4      858.13      933.27     58.49 o
  11   6   4     1178.99     1122.88     75.20 o
  12   6   4     1635.93     1389.63     83.56 o
  13   6   4      320.49      398.51     89.34 o
  14   6   4     1341.10     1238.58    113.12 o
 -14   7   4     1502.89     1639.01    129.84 o
 -13   7   4      264.23      127.91     88.70 o
 -12   7   4     1428.67     1764.99    107.98 o
 -11   7   4      931.05      847.14     79.06 o
 -10   7   4     2960.86     2732.33    109.27 o
  -9   7   4     1760.39     1480.90     61.70 o
  -8   7   4     2191.85     2221.99     60.42 o
  -7   7   4     6322.76     6621.61    104.13 o
  -6   7   4     2185.07     2176.99     52.06 o
  -5   7   4     3337.10     3510.06     66.20 o
  -4   7   4    15887.74    16045.62    162.62 o
  -3   7   4     6792.34     5788.61     85.49 o
  -2   7   4    17750.24    17690.41    170.33 o
  -1   7   4    34672.70    36102.64    304.66 o
   0   7   4    15976.23    16228.80    163.26 o
   1   7   4    34307.85    35981.16    304.02 o
   2   7   4    17224.71    17647.35    149.12 o
   3   7   4     6787.71     5800.82     61.06 o
   4   7   4    16001.88    16413.27    164.54 o
   5   7   4     3237.19     3596.19     48.21 o
   6   7   4     2035.25     1972.60     42.42 o
   7   7   4     6298.01     6517.49    103.48 o
   8   7   4     2169.60     2267.62     61.06 o
   9   7   4     1635.05     1549.67     62.99 o
  10   7   4     3083.58     3203.47     99.63 o
  11   7   4      907.19      957.70     84.20 o
  12   7   4     1466.50     1698.15    105.41 o
  13   7   4      228.40      212.75     91.27 o
  14   7   4     1546.52     1771.42    195.40 o
 -13   8   4       15.02       64.28     77.13 o
 -12   8   4     1260.43     1117.74    101.55 o
 -11   8   4      486.38      654.32     77.77 o
 -10   8   4     1491.72     1645.44    104.13 o
  -9   8   4      353.12      525.77     70.06 o
  -8   8   4     3321.39     3240.10     82.27 o
  -7   8   4      467.28      288.59     37.92 o
  -6   8   4    16038.10    15661.89    220.46 o
  -5   8   4     8862.76     8382.75    117.62 o
  -4   8   4    13918.19    14193.21    152.97 o
  -3   8   4    18775.13    19526.75    224.32 o
  -2   8   4     5030.80     5275.69     70.06 o
  -1   8   4     4335.19     4311.57     52.71 o
   0   8   4    15079.08    14250.42    133.69 o
   1   8   4     4269.81     4258.86     62.99 o
   2   8   4     4566.13     4775.63     66.20 o
   3   8   4    18883.34    19549.25    179.33 o
   4   8   4    14034.53    13945.75    151.69 o
   5   8   4     8443.76     8353.18    102.84 o
   6   8   4    16346.33    16764.21    207.61 o
   7   8   4      422.80      361.23     39.85 o
   8   8   4     3187.52     3304.38     73.92 o
   9   8   4      357.46      411.36     58.49 o
  10   8   4     1505.71     1600.45     89.99 o
  11   8   4      535.43      805.37     81.63 o
  12   8   4     1280.04     1290.00    103.48 o
  13   8   4       11.98      -25.71     96.41 o
  14   8   4       65.87     -134.98    231.39 o
 -13   9   4      658.57      629.90    116.98 o
 -12   9   4      999.52     1048.97    114.41 o
 -11   9   4      932.05      952.56     93.84 o
 -10   9   4     2048.48     2329.33    108.62 o
  -9   9   4      649.87      609.97     75.20 o
  -8   9   4     7830.71     7976.53    171.61 o
  -7   9   4      361.70      334.23     37.92 o
  -6   9   4     2323.69     2073.51     73.27 o
  -5   9   4     1394.93     1313.14     40.49 o
  -4   9   4     4964.90     5079.65     79.70 o
  -3   9   4     2633.05     2774.11     59.13 o
  -2   9   4    18560.75    18205.90    194.75 o
  -1   9   4     8323.57     8559.50    104.13 o
   0   9   4    23843.47    23718.77    222.39 o
   1   9   4     8416.51     8619.28    104.13 o
   2   9   4    18836.28    18597.33    196.68 o
   3   9   4     2564.47     2657.13     49.49 o
   4   9   4     5064.02     5057.16     79.70 o
   5   9   4     1335.21     1244.36     50.78 o
   6   9   4     2260.53     1993.81     64.28 o
   7   9   4      369.53      328.45     37.92 o
   8   9   4     7778.45     7847.98    142.05 o
   9   9   4      653.11      609.97     82.91 o
  10   9   4     2105.03     2376.25    109.27 o
  11   9   4      825.42     1007.83    101.55 o
  12   9   4      991.29      962.84    109.27 o
  13   9   4      708.79      590.04    109.27 o
 -12  10   4     2480.51     2624.35    156.19 o
 -11  10   4       85.71       83.56     89.34 o
 -10  10   4     1676.54     1556.10    100.91 o
  -9  10   4     1402.36     1639.01     97.70 o
  -8  10   4      911.77     1033.54     71.99 o
  -7  10   4     1732.21     1881.33     76.49 o
  -6  10   4     6423.31     6858.79    133.05 o
  -5  10   4      713.79      721.17     43.06 o
  -4  10   4     9207.22     8798.61    135.62 o
  -3  10   4      844.62      837.50     37.28 o
  -2  10   4     4922.54     4932.46     79.06 o
  -1  10   4      166.56      179.33     25.71 o
   0  10   4      850.29      782.87     31.49 o
   1  10   4      118.81      122.12     26.35 o
   2  10   4     5074.95     5102.79     91.91 o
   3  10   4      791.79      708.31     46.92 o
   4  10   4     8943.04     8693.84    164.54 o
   5  10   4      734.27      662.03     45.64 o
   6  10   4     6406.96     6752.73    131.76 o
   7  10   4     1723.05     1805.49     68.13 o
   8  10   4      954.44      861.29     75.20 o
   9  10   4     1511.98     1613.30    102.84 o
  10  10   4     1690.06     1396.05    113.77 o
  11  10   4       60.31      172.90    103.48 o
  12  10   4     2429.71     2502.87    176.76 o
 -12  11   4       72.11      328.45    185.75 o
 -11  11   4     1067.18      903.71    134.98 o
 -10  11   4      939.73     1012.97    102.20 o
  -9  11   4      124.87      199.25     77.13 o
  -8  11   4     4324.69     4395.77    138.19 o
  -7  11   4      680.70      782.87     62.99 o
  -6  11   4     1585.98     1594.02     70.70 o
  -5  11   4     1127.39     1227.65     55.92 o
  -4  11   4      827.68      805.37     45.64 o
  -3  11   4       39.23      115.70     32.78 o
  -2  11   4     3079.69     2928.37     86.77 o
  -1  11   4      242.55      288.59     37.92 o
   0  11   4      326.02      482.71     38.57 o
   1  11   4      211.51      269.96     39.85 o
   2  11   4     2967.33     2876.95     86.13 o
   3  11   4       49.86       83.56     37.92 o
   4  11   4      718.48      605.47     51.42 o
   5  11   4     1292.04     1437.83     66.85 o
   6  11   4     1696.78     1450.04     66.85 o
   7  11   4      694.41      674.89     70.70 o
   8  11   4     4361.39     4353.35    158.76 o
   9  11   4       90.92       83.56     83.56 o
  10  11   4      836.41     1138.95    129.84 o
  11  11   4     1026.91     1002.69    122.12 o
  12  11   4       63.21        0.00     64.28 o
 -11  12   4      122.92      115.70    129.19 o
 -10  12   4      455.72      489.78    127.91 o
  -9  12   4     1874.96     1930.18    133.69 o
  -8  12   4      510.13      548.27    101.55 o
  -7  12   4     1261.37     1244.36     96.41 o
  -6  12   4     1689.22     1684.65     98.98 o
  -5  12   4      953.82     1012.97     76.49 o
  -4  12   4     1925.23     1833.12     82.27 o
  -3  12   4     5029.67     5275.69    116.34 o
  -2  12   4       23.47      134.98     52.06 o
  -1  12   4     3134.72     3434.86     93.84 o
   0  12   4      649.55      721.17     64.28 o
   1  12   4     3193.76     3519.70    104.77 o
   2  12   4       25.01       64.28     44.99 o
   3  12   4     4945.52     5194.71    127.26 o
   4  12   4     2166.04     2169.92     82.27 o
   5  12   4     1031.11     1059.25     73.27 o
   6  12   4     1745.20     1665.37     84.84 o
   7  12   4     1304.45     1450.04     91.91 o
   8  12   4      509.97      500.06    107.34 o
   9  12   4     1867.96     1704.57    125.98 o
  10  12   4      489.16      482.71    133.69 o
  11  12   4      108.31       37.92    115.05 o
 -10  13   4      990.02      837.50    152.97 o
  -9  13   4      124.22      308.52    154.90 o
  -8  13   4      121.82       25.71     96.41 o
  -7  13   4     1929.69     2259.91    122.12 o
  -6  13   4       76.82      -12.86     71.35 o
  -5  13   4     3903.11     4103.32    154.26 o
  -4  13   4      831.47      814.36     77.77 o
  -3  13   4     1070.39     1101.67     79.70 o
  -2  13   4      327.25      340.01     64.92 o
  -1  13   4     6439.73     6938.49    173.54 o
   0  13   4      349.05      482.71     77.77 o
   1  13   4     6572.38     6739.88    184.47 o
   2  13   4      381.04      283.45     64.92 o
   3  13   4     1084.83     1160.81     76.49 o
   4  13   4      789.71      699.95     63.63 o
   5  13   4     3814.36     3950.99    110.55 o
   6  13   4       70.19        0.00     64.28 o
   7  13   4     1862.66     1846.62    131.12 o
   8  13   4      125.80      -25.71    102.20 o
   9  13   4      137.11      102.20    140.76 o
  10  13   4      939.02      605.47    134.33 o
  -9  14   4     1025.22     1002.69    192.83 o
  -8  14   4      343.14      269.96    102.84 o
  -7  14   4      757.11      500.06    107.34 o
  -6  14   4      817.13      809.87     95.77 o
  -5  14   4     2222.26     2463.02    134.98 o
  -4  14   4       34.31      140.76     89.34 o
  -3  14   4     5159.67     5369.54    187.68 o
  -2  14   4      434.80      468.56     76.49 o
  -1  14   4     2210.35     2306.19    131.12 o
   0  14   4     1389.52     1295.78    104.13 o
   1  14   4     2088.80     2259.91    114.41 o
   2  14   4      440.91      367.01     70.70 o
   3  14   4     4979.10     5148.43    172.26 o
   4  14   4       25.18       70.70     70.06 o
   5  14   4     2192.06     2673.84    132.41 o
   6  14   4      732.11      451.21    102.20 o
   7  14   4      655.59      695.46    126.62 o
   8  14   4      365.25      308.52    115.70 o
   9  14   4     1049.82      738.52    165.83 o
  -7  15   4      678.07      760.37    154.90 o
  -6  15   4     1441.09     1194.23    143.98 o
  -5  15   4     2440.77     1805.49    129.19 o
  -4  15   4      614.76      621.54    107.98 o
  -3  15   4     1412.90     1718.07    145.90 o
  -2  15   4      534.04      566.91     91.91 o
  -1  15   4     4821.83     4720.36    198.61 o
   0  15   4       18.69        6.43     90.63 o
   1  15   4     4762.53     4920.90    191.54 o
   2  15   4      485.63      747.52    109.91 o
   3  15   4     1466.04     1518.18    118.91 o
   4  15   4      600.69      411.36     91.27 o
   5  15   4     2719.73     2454.66    174.83 o
   6  15   4     1434.12     1342.06    129.19 o
   7  15   4      665.66      752.02    149.76 o
  -5  16   4      180.51      385.65    154.26 o
  -4  16   4     1136.68     1462.26    165.83 o
  -3  16   4      843.83      828.51    143.33 o
  -2  16   4      549.38      367.01    122.77 o
  -1  16   4     2838.88     2774.11    169.04 o
   0  16   4       32.38       25.71    115.05 o
   1  16   4     2914.62     3033.78    194.11 o
   2  16   4      521.25      695.46    114.41 o
   3  16   4      849.63      590.04    116.98 o
   4  16   4     1111.94     1419.84    175.47 o
   5  16   4      161.62      179.33    128.55 o
  -2  17   4      183.45     -249.39    288.59 o
  -1  17   4      173.27      361.23    231.39 o
   0  17   4      287.00       45.64    160.69 o
   1  17   4      177.10      249.39    121.48 o
   2  17   4      196.89      172.90    147.83 o
   1   0   5     1535.81     2567.14     24.42 o
   2   0   5    54358.71    56505.46    419.07 o
   3   0   5    15784.38    17161.43    147.19 o
   4   0   5    21297.49    22284.15    191.54 o
   5   0   5    14917.92    13889.19    132.41 o
   6   0   5     2658.70     2749.04     41.78 o
   7   0   5     1134.57      814.36     18.00 o
   8   0   5     8543.16     9209.32    107.98 o
   9   0   5       31.94       57.85     25.71 o
  10   0   5     2164.91     2095.37     58.49 o
  11   0   5      649.03      417.79     39.21 o
  12   0   5       61.89      160.69     44.99 o
  13   0   5       24.04      -45.64     58.49 o
  14   0   5     1541.82      884.42     76.49 o
  15   0   5      232.98      140.76     89.34 o
 -15   1   5      109.19      115.70    115.70 o
 -14   1   5      344.88       77.77     77.77 o
 -13   1   5      219.48      217.89     52.06 o
 -12   1   5     1853.46     1678.22     65.56 o
 -11   1   5     1164.78      899.21     43.06 o
 -10   1   5     1302.34     1342.06     52.71 o
  -9   1   5      140.34       83.56     26.35 o
  -8   1   5     7575.19     7636.51     98.34 o
  -7   1   5     3038.33     2998.43     43.71 o
  -6   1   5    24523.48    24792.80    227.53 o
  -5   1   5    13624.16    13124.96    128.55 o
  -4   1   5     8097.01     8207.28     87.41 o
  -3   1   5    28442.62    28997.03    245.53 o
  -2   1   5     4497.21     5311.04     46.92 o
  -1   1   5    80736.16    82653.81    599.04 o
   0   1   5    26130.07    29051.67    218.54 o
   1   1   5    82034.80    82700.09    645.32 o
   2   1   5     4465.50     5171.57     46.28 o
   3   1   5    27163.35    27328.45    212.11 o
   4   1   5     7742.36     7876.26     71.35 o
   5   1   5    13770.13    13309.43    129.19 o
   6   1   5    23473.30    24215.61    199.90 o
   7   1   5     2954.25     2972.08     34.71 o
   8   1   5     6926.93     7099.82     94.48 o
   9   1   5      208.09      160.69     26.35 o
  10   1   5     1317.17     1425.62     48.21 o
  11   1   5     1178.86      894.07     43.06 o
  12   1   5     1679.29     1474.47     67.49 o
  13   1   5      195.92      205.68     57.20 o
  14   1   5      358.22      244.25     64.92 o
  15   1   5       94.57       89.34     83.56 o
 -15   2   5       71.81      -57.85    109.91 o
 -14   2   5      142.35      283.45     89.34 o
 -13   2   5      341.99      345.80     56.56 o
 -12   2   5      205.72      345.80     50.78 o
 -11   2   5        5.80       25.71     32.14 o
 -10   2   5     7221.67     7538.82    125.34 o
  -9   2   5      779.88      621.54     32.14 o
  -8   2   5     3920.12     3890.57     59.78 o
  -7   2   5    12219.18    12116.48    123.41 o
  -6   2   5     9608.30     9286.45     92.56 o
  -5   2   5    11289.17    11472.45    120.19 o
  -4   2   5    38666.30    36499.86    336.80 o
  -3   2   5    31413.72    30995.98    282.17 o
  -2   2   5    50483.43    47064.73    452.50 o
  -1   2   5    98195.48    95866.19    744.95 o
   1   2   5    98584.21    98566.39    755.23 o
   2   2   5    51348.94    49852.99    465.35 o
   3   2   5    30323.65    30210.54    250.67 o
   4   2   5    38957.75    36683.68    307.23 o
   5   2   5    11804.20    12169.83    124.05 o
   6   2   5     9307.72     8934.23     90.63 o
   7   2   5    12354.00    12293.88    124.69 o
   8   2   5     3855.00     4062.18     61.06 o
   9   2   5      699.05      451.21     30.85 o
  10   2   5     7161.22     7005.33    120.84 o
  11   2   5        4.78      -25.71     37.92 o
  12   2   5      238.26      288.59     52.06 o
  13   2   5      312.68      424.22     59.78 o
  14   2   5       91.08      140.76     70.70 o
  15   2   5      105.96      108.62     89.99 o
 -15   3   5      247.05      404.93    167.76 o
 -14   3   5      239.28       89.34     89.34 o
 -13   3   5     1315.45     1456.47     85.49 o
 -12   3   5      446.42      354.80     51.42 o
 -11   3   5      443.87      444.78     50.78 o
 -10   3   5     5282.15     5511.58    107.34 o
  -9   3   5     2161.25     2169.92     59.78 o
  -8   3   5     9279.31     9410.51    108.62 o
  -7   3   5     2651.53     2391.67     46.92 o
  -6   3   5    20158.32    20479.31    183.83 o
  -5   3   5    27898.12    27435.15    239.10 o
  -4   3   5     1287.77     1354.27     23.78 o
  -3   3   5    50604.39    51078.07    471.14 o
  -2   3   5    37671.27    35074.23    300.16 o
  -1   3   5    11723.74    12760.52    126.62 o
   0   3   5    23619.83    26123.29    233.32 o
   1   3   5    10558.51    11472.45    102.84 o
   2   3   5    36670.05    34387.14    327.16 o
   3   3   5    50994.50    51005.44    470.49 o
   4   3   5     1352.75     1354.27     23.78 o
   5   3   5    27025.98    26906.16    262.88 o
   6   3   5    19583.54    20250.49    182.54 o
   7   3   5     2637.60     2267.62     37.92 o
   8   3   5     9595.13     9629.68    109.91 o
   9   3   5     2254.22     2214.92     60.42 o
  10   3   5     5114.84     5171.57    103.48 o
  11   3   5      393.63      288.59     43.71 o
  12   3   5      466.88      404.93     51.42 o
  13   3   5     1349.52     1543.24     81.63 o
  14   3   5      236.35      148.48     78.42 o
  15   3   5      250.20      232.03     97.70 o
 -15   4   5      817.99     1012.97    132.41 o
 -14   4   5      173.97      134.98     70.70 o
 -13   4   5      426.59      302.74     70.06 o
 -12   4   5     2019.97     2008.59     79.06 o
 -11   4   5      829.62      791.87     49.49 o
 -10   4   5      695.03      712.81     46.92 o
  -9   4   5     3427.98     3249.10     73.27 o
  -8   4   5      310.77      224.96     26.35 o
  -7   4   5    14225.82    13851.27    151.05 o
  -6   4   5    12196.18    11958.37    122.77 o
  -5   4   5    16156.59    16972.46    167.12 o
  -4   4   5    13602.95    13439.26    148.48 o
  -3   4   5     7673.95     6818.94     66.20 o
  -2   4   5    12627.10    14059.52    152.33 o
  -1   4   5    60911.27    60617.77    512.91 o
   0   4   5      116.98      451.21     13.50 o
   1   4   5    60382.40    60736.68    553.41 o
   2   4   5    11553.58    13439.26    129.84 o
   3   4   5     8044.74     7059.33     94.48 o
   4   4   5    14247.42    14500.44    134.98 o
   5   4   5    15588.54    16228.80    163.26 o
   6   4   5    12385.29    12169.83    141.41 o
   7   4   5    13719.83    13551.10    149.12 o
   8   4   5      335.16      328.45     26.35 o
   9   4   5     3619.41     3113.48     80.34 o
  10   4   5      740.07      933.27     53.99 o
  11   4   5      788.66      725.66     55.92 o
  12   4   5     2114.54     2221.99     90.63 o
  13   4   5      430.18      345.80     71.35 o
  14   4   5      182.58       19.28     84.20 o
  15   4   5      832.25      791.87    122.12 o
 -15   5   5      240.43      334.23    129.19 o
 -14   5   5      176.60       89.34     83.56 o
 -13   5   5       76.07        0.00     64.28 o
 -12   5   5     2054.23     2275.34    114.41 o
 -11   5   5      360.00      308.52     44.99 o
 -10   5   5     3428.74     3285.74     82.91 o
  -9   5   5     2897.19     2954.72     78.42 o
  -8   5   5     4732.97     4898.40     78.42 o
  -7   5   5      366.10      322.66     25.71 o
  -6   5   5     1148.82      894.07     33.42 o
  -5   5   5    20445.93    19684.23    202.47 o
  -4   5   5     3748.28     3596.19     57.85 o
  -3   5   5    68920.52    65201.86    532.20 o
  -2   5   5    19799.69    21057.14    162.62 o
  -1   5   5    35349.65    35284.42    271.24 o
   0   5   5     9190.75    10010.83     96.41 o
   1   5   5    36016.93    36254.97    305.31 o
   2   5   5    20847.20    22093.25    190.90 o
   3   5   5    68651.14    66105.57    536.05 o
   4   5   5     4308.97     3910.49     50.13 o
   5   5   5    21424.19    20801.97    208.25 o
   6   5   5     1176.12      952.56     24.42 o
   7   5   5      358.71      294.38     19.28 o
   8   5   5     4953.23     4932.46     79.06 o
   9   5   5     2980.39     3069.13     71.35 o
  10   5   5     3456.75     3042.14     88.70 o
  11   5   5      329.32      294.38     52.06 o
  12   5   5     1953.81     2176.99     89.99 o
  13   5   5       91.77       57.85     84.20 o
  14   5   5      190.53        0.00     64.28 o
  15   5   5      255.39      224.96    134.33 o
 -14   6   5      585.12      288.59     95.13 o
 -13   6   5      769.00      747.52     91.91 o
 -12   6   5      330.20      257.10     82.27 o
 -11   6   5     1324.85     1425.62     90.63 o
 -10   6   5      967.23     1080.46     62.99 o
  -9   6   5      996.02     1059.25     57.20 o
  -8   6   5    11219.31    11301.48    153.62 o
  -7   6   5    12650.02    12796.51    163.26 o
  -6   6   5    12356.00    11748.83    138.83 o
  -5   6   5    11366.94    11114.44    118.27 o
  -4   6   5     2707.86     2876.95     43.06 o
  -3   6   5     8956.25     8768.40     89.99 o
  -2   6   5     2513.46     2502.87     39.85 o
  -1   6   5    27425.66    27487.86    212.75 o
   0   6   5     9853.15    10662.58    115.70 o
   1   6   5    28489.33    28561.89    271.24 o
   2   6   5     2438.28     2407.10     31.49 o
   3   6   5     8594.74     8738.83     89.99 o
   4   6   5     2741.71     2989.43     43.71 o
   5   6   5    11690.17    11421.03    120.19 o
   6   6   5    12176.62    11506.51    137.55 o
   7   6   5    12829.26    12905.78    145.90 o
   8   6   5    11055.87    10862.48    150.40 o
   9   6   5     1040.03      997.55     50.78 o
  10   6   5      974.67     1085.60     57.85 o
  11   6   5     1387.28     1505.96     74.56 o
  12   6   5      333.65      179.33     70.70 o
  13   6   5      763.22      654.32     89.99 o
  14   6   5      609.32      566.91     95.77 o
 -14   7   5      184.46      115.70     82.91 o
 -13   7   5      174.83      122.12     83.56 o
 -12   7   5     2224.85     2583.86    130.48 o
 -11   7   5      638.30      695.46     75.84 o
 -10   7   5     1261.79     1221.87     84.20 o
  -9   7   5     2068.66     1778.49     67.49 o
  -8   7   5      274.19      283.45     32.14 o
  -7   7   5     1855.83     1805.49     54.63 o
  -6   7   5     5588.30     5654.92     84.20 o
  -5   7   5      607.60      637.61     32.14 o
  -4   7   5    13553.26    14250.42    152.97 o
  -3   7   5    12499.36    12454.57    143.33 o
  -2   7   5     2747.24     3158.47     44.99 o
  -1   7   5     5832.56     5582.93     71.99 o
   0   7   5      221.90       77.77     12.86 o
   1   7   5     5715.11     5595.14     71.99 o
   2   7   5     2808.06     3212.47     45.64 o
   3   7   5    12413.21    12579.91    125.98 o
   4   7   5    13234.66    13569.74    149.12 o
   5   7   5      590.21      674.89     33.42 o
   6   7   5     6025.01     5849.67     86.13 o
   7   7   5     1955.81     1937.25     49.49 o
   8   7   5      314.02      328.45     32.14 o
   9   7   5     2016.78     1901.90     70.06 o
  10   7   5     1200.23     1360.06     64.92 o
  11   7   5      655.82      637.61     68.77 o
  12   7   5     2226.12     2430.88    110.55 o
  13   7   5      158.70      -12.86     90.63 o
  14   7   5      178.98      148.48     95.77 o
 -13   8   5      132.82       25.71     77.13 o
 -12   8   5      456.93      609.97    102.84 o
 -11   8   5      163.21       95.77     70.70 o
 -10   8   5     2011.08     2275.34    114.41 o
  -9   8   5      599.32      559.19     71.99 o
  -8   8   5     3822.75     3801.22     79.06 o
  -7   8   5     2386.16     2478.44     63.63 o
  -6   8   5      210.72      322.66     31.49 o
  -5   8   5     1473.08     1419.84     54.63 o
  -4   8   5    10505.73    10662.58    115.70 o
  -3   8   5     2545.29     2214.92     52.71 o
  -2   8   5    18975.65    19616.74    201.82 o
  -1   8   5     1939.73     1944.32     35.35 o
   0   8   5    13936.89    13757.42    150.40 o
   1   8   5     1891.73     1791.99     40.49 o
   2   8   5    19035.40    19549.25    179.33 o
   3   8   5     2889.57     2690.55     41.78 o
   4   8   5    10289.17    10318.07    113.77 o
   5   8   5     1377.31     1261.08     39.85 o
   6   8   5      232.07      283.45     32.14 o
   7   8   5     2325.42     2391.67     62.99 o
   8   8   5     3749.56     3950.99     90.63 o
   9   8   5      647.18      629.90     52.06 o
  10   8   5     1963.39     1979.67     99.63 o
  11   8   5      147.50      115.70     70.70 o
  12   8   5      450.57      597.76     97.70 o
  13   8   5      190.54      122.12    115.05 o
 -13   9   5      189.05      140.76     97.06 o
 -12   9   5      795.10      712.81    111.20 o
 -11   9   5     1582.12     1371.63    118.91 o
 -10   9   5      300.82      283.45     78.42 o
  -9   9   5      565.19      451.21     71.35 o
  -8   9   5     5457.99     5618.92    132.41 o
  -7   9   5      598.15      721.17     51.42 o
  -6   9   5    13984.70    14442.60    212.11 o
  -5   9   5     4955.73     4809.06    100.27 o
  -4   9   5     3865.62     3860.36     70.06 o
  -3   9   5     1328.33     1284.21     46.28 o
  -2   9   5     7433.27     7876.26     99.63 o
  -1   9   5     1169.26     1048.97     30.85 o
   0   9   5    48947.79    49388.93    463.42 o
   1   9   5     1071.08      942.91     34.71 o
   2   9   5     7138.77     7524.68     97.06 o
   3   9   5     1331.70     1330.49     41.14 o
   4   9   5     4022.90     4011.40     71.35 o
   5   9   5     4678.34     4546.17     86.77 o
   6   9   5    14069.18    14404.03    211.46 o
   7   9   5      552.78      617.68     43.71 o
   8   9   5     5431.98     5535.36    119.55 o
   9   9   5      611.90      621.54     84.20 o
  10   9   5      341.73      237.17     71.35 o
  11   9   5     1512.64     1437.83    109.27 o
  12   9   5      789.05      796.37    122.12 o
  13   9   5      204.70      275.10    114.41 o
 -12  10   5      118.59      148.48     95.77 o
 -11  10   5     1212.33     1210.94    100.27 o
 -10  10   5     1668.15     1784.92    108.62 o
  -9  10   5     3561.63     3920.78    150.40 o
  -8  10   5      536.71      431.29     62.99 o
  -7  10   5     1482.81     1561.88     69.42 o
  -6  10   5     1624.95     1530.39     62.99 o
  -5  10   5      447.15      444.78     37.28 o
  -4  10   5    19908.17    20640.64    253.24 o
  -3  10   5       35.15       95.77     25.07 o
  -2  10   5    11421.50    12418.58    160.69 o
  -1  10   5      696.15      721.17     38.57 o
   0  10   5      454.58      361.23     24.42 o
   1  10   5      657.84      769.37     39.85 o
   2  10   5    11712.59    13088.32    165.19 o
   3  10   5       52.73       50.78     25.07 o
   4  10   5    20248.24    20894.52    324.59 o
   5  10   5      354.61      294.38     38.57 o
   6  10   5     1691.31     1665.37     71.99 o
   7  10   5     1420.24     1474.47     67.49 o
   8  10   5      582.46      586.19     70.06 o
   9  10   5     3544.74     3981.19    172.26 o
  10  10   5     1783.42     1645.44    129.84 o
  11  10   5     1260.51     1290.00    132.41 o
  12  10   5       93.32      302.74    108.62 o
 -12  11   5       35.94      160.69    211.46 o
 -11  11   5      392.91      444.78    101.55 o
 -10  11   5      254.91      308.52     95.77 o
  -9  11   5      968.56      962.84     94.48 o
  -8  11   5     1770.80     1684.65     91.91 o
  -7  11   5     2148.03     2283.05     91.91 o
  -6  11   5     3003.58     3086.49     97.70 o
  -5  11   5     2709.55     2825.53     85.49 o
  -4  11   5      385.27      340.01     38.57 o
  -3  11   5     1633.92     1678.22     65.56 o
  -2  11   5    11728.48    11941.01    192.83 o
  -1  11   5      170.63       89.34     32.14 o
   0  11   5    15968.82    15883.64    242.32 o
   1  11   5      176.02      115.70     37.92 o
   2  11   5    11348.02    11472.45    206.32 o
   3  11   5     1650.02     1665.37     65.56 o
   4  11   5      358.29      361.23     45.64 o
   5  11   5     2792.88     2981.08     87.41 o
   6  11   5     2878.11     2998.43     96.41 o
   7  11   5     2151.29     2214.92    105.41 o
   8  11   5     1704.95     1600.45    102.84 o
   9  11   5      929.09     1038.68    108.62 o
  10  11   5      286.96      302.74    108.62 o
  11  11   5      420.55      244.25     95.13 o
  12  11   5       31.63      283.45    205.04 o
 -11  12   5     2153.26     2463.02    199.25 o
 -10  12   5       25.63        6.43    104.13 o
  -9  12   5     1059.77      987.91    100.91 o
  -8  12   5       79.02      275.10     95.77 o
  -7  12   5     1790.50     1874.26    111.20 o
  -6  12   5     2521.34     2851.24    119.55 o
  -5  12   5     3261.24     3051.14    106.05 o
  -4  12   5     6918.92     7018.83    161.33 o
  -3  12   5     1280.65     1216.08     66.85 o
  -2  12   5     9656.36     9332.73    185.75 o
  -1  12   5      851.18      712.81     64.28 o
   0  12   5     6170.77     6198.04    151.69 o
   1  12   5      840.54      721.17     55.92 o
   2  12   5     9731.18     9147.62    183.83 o
   3  12   5     1415.62     1437.83     79.06 o
   4  12   5     7252.42     7497.04    166.47 o
   5  12   5     3227.91     3113.48     98.34 o
   6  12   5     2592.16     3113.48    107.34 o
   7  12   5     1760.61     1826.05    102.84 o
   8  12   5       72.52      148.48     70.06 o
   9  12   5     1083.63     1188.45    121.48 o
  10  12   5       32.65      -37.92     95.77 o
  11  12   5     2024.02     1833.12    164.54 o
 -10  13   5      508.60      424.22    174.83 o
  -9  13   5     3595.94     3731.81    196.04 o
  -8  13   5      616.10      437.71    104.13 o
  -7  13   5     3609.56     3547.98    143.33 o
  -6  13   5      981.12      997.55     91.27 o
  -5  13   5      309.89      283.45     64.92 o
  -4  13   5     2500.79     2876.95    129.19 o
  -3  13   5      632.23      570.76     68.77 o
  -2  13   5     3831.32     4031.97    111.84 o
  -1  13   5      929.02      894.07     81.63 o
   0  13   5     5954.95     5739.76    182.54 o
   1  13   5      846.67      649.82     89.99 o
   2  13   5     3967.12     4154.74    124.05 o
   3  13   5      672.75      586.19     70.06 o
   4  13   5     2509.96     2954.72    113.12 o
   5  13   5      242.57      185.75     63.63 o
   6  13   5     1030.29      957.70    104.13 o
   7  13   5     3706.12     3860.36    169.04 o
   8  13   5      622.63      683.24    117.62 o
   9  13   5     3741.29     3654.03    194.11 o
  10  13   5      516.66      437.71    161.33 o
  -9  14   5      526.98      455.07    198.61 o
  -8  14   5      312.12      283.45    121.48 o
  -7  14   5      445.79      313.66     96.41 o
  -6  14   5      421.49      674.89    116.34 o
  -5  14   5     2628.44     2591.57    138.83 o
  -4  14   5     1013.11      899.21    100.91 o
  -3  14   5      606.81      695.46     84.84 o
  -2  14   5     1566.43     1524.60     93.84 o
  -1  14   5       98.34       77.77     77.77 o
   0  14   5     2278.29     2214.92    120.84 o
   1  14   5      102.58       12.86     77.77 o
   2  14   5     1491.07     1278.43    103.48 o
   3  14   5      627.73      492.99     78.42 o
   4  14   5      937.91      721.17     77.77 o
   5  14   5     2579.30     2698.91    124.69 o
   6  14   5      377.79      507.77    100.91 o
   7  14   5      433.88      367.01    110.55 o
   8  14   5      357.49      275.10    103.48 o
   9  14   5      523.84      367.01    165.83 o
  -7  15   5      776.46      578.48    161.97 o
  -6  15   5      319.06      431.29    116.34 o
  -5  15   5       71.77       57.85    102.84 o
  -4  15   5      799.71      764.87    102.20 o
  -3  15   5     1216.79      747.52    127.26 o
  -2  15   5      714.11      828.51    115.05 o
  -1  15   5      967.53     1012.97    107.34 o
   0  15   5      337.95      489.78    102.84 o
   1  15   5      952.01     1144.74    124.69 o
   2  15   5      696.83      629.90    116.98 o
   3  15   5     1256.09     1266.86    108.62 o
   4  15   5      863.44      837.50    102.20 o
   5  15   5       83.56      -57.85    127.91 o
   6  15   5      275.76      172.90    128.55 o
   7  15   5      713.65      525.77    113.77 o
  -5  16   5     1935.22     1401.84    168.40 o
  -4  16   5      370.28      431.29    140.12 o
  -3  16   5       20.12     -103.48    103.48 o
  -2  16   5      905.47     1227.65    151.69 o
  -1  16   5     1067.62     1182.66    132.41 o
   0  16   5      173.91      185.75    115.70 o
   1  16   5     1087.32      942.91    113.12 o
   2  16   5      871.27      734.02    121.48 o
   3  16   5       30.58      -83.56    109.91 o
   4  16   5      365.88      451.21    146.55 o
   5  16   5     1872.29     1524.60    150.40 o
  -2  17   5      309.18       32.14    174.19 o
  -1  17   5      579.15      444.78    236.53 o
   0  17   5      351.70      451.21    173.54 o
   1  17   5      588.40      500.06    147.19 o
   2  17   5      297.52      308.52    165.83 o
   0   0   6    96474.52   102326.48    974.41 o
   1   0   6     3802.39     5125.29     45.64 o
   2   0   6    37120.50    36132.84    274.45 o
   3   0   6      581.95      437.71     13.50 o
   4   0   6     6704.88     7749.00     70.70 o
   5   0   6     7645.76     8163.57     86.77 o
   6   0   6    18057.88    19015.12    176.76 o
   7   0   6    11310.69    11215.99    135.62 o
   8   0   6     1879.10     1651.87     39.21 o
   9   0   6       28.73       37.92     25.71 o
  10   0   6     1831.86     2199.49     60.42 o
  11   0   6     2649.20     2851.24     68.77 o
  12   0   6      682.15      431.29     50.13 o
  13   0   6      310.12      313.66     56.56 o
  14   0   6      632.48      712.81     89.99 o
  15   0   6      114.21      134.98     89.34 o
 -15   1   6      208.16       37.92     95.77 o
 -14   1   6     1196.83     1290.00     97.70 o
 -13   1   6      141.58      148.48     58.49 o
 -12   1   6     1138.79     1171.73     65.56 o
 -11   1   6     4287.08     4709.43     88.06 o
 -10   1   6     1551.23     1543.24     50.13 o
  -9   1   6     6712.39     7018.83    107.34 o
  -8   1   6     7637.21     7664.80     98.34 o
  -7   1   6     4018.90     4031.97     61.06 o
  -6   1   6     5409.39     5299.48     70.06 o
  -5   1   6     6381.74     6097.77     75.20 o
  -4   1   6    19489.64    19370.56    178.68 o
  -3   1   6    25510.92    24868.65    227.53 o
  -2   1   6    45261.77    45786.95    377.29 o
  -1   1   6     2201.71     2423.17     31.49 o
   0   1   6    50257.73    51732.39    401.08 o
   1   1   6     2631.16     2842.24     34.07 o
   2   1   6    46108.32    46648.24    415.86 o
   3   1   6    24910.45    23694.34    222.39 o
   4   1   6    18769.85    18860.86    176.11 o
   5   1   6     6249.38     5960.87     74.56 o
   6   1   6     5413.01     5523.15     59.78 o
   7   1   6     3849.67     3751.73     59.13 o
   8   1   6     7368.16     7072.82     94.48 o
   9   1   6     6466.35     6766.23     92.56 o
  10   1   6     1543.93     1450.04     48.85 o
  11   1   6     4274.49     4632.94     98.34 o
  12   1   6      973.68      957.70     69.42 o
  13   1   6      167.29      257.10     51.42 o
  14   1   6     1184.91     1199.37     83.56 o
  15   1   6      221.05      172.90     77.77 o
 -15   2   6      909.84      903.71    120.84 o
 -14   2   6      177.88      232.03     70.70 o
 -13   2   6      696.94      548.27     63.63 o
 -12   2   6      748.51      899.21     57.85 o
 -11   2   6       26.05       89.34     32.14 o
 -10   2   6      944.77      913.35     43.71 o
  -9   2   6    10761.29    10829.05    150.40 o
  -8   2   6      823.47      913.35     34.07 o
  -7   2   6    10236.79     9613.62    109.91 o
  -6   2   6    12173.03    12597.90    143.98 o
  -5   2   6     9161.60     9348.16    108.62 o
  -4   2   6    40863.13    39340.81    381.79 o
  -3   2   6     3039.39     3615.47     48.21 o
  -2   2   6    26147.59    25096.82    228.82 o
  -1   2   6    61578.56    64507.70    529.63 o
   0   2   6    24146.96    25787.14    205.68 o
   1   2   6    63207.05    65653.08    534.13 o
   2   2   6    26029.78    24742.03    226.89 o
   3   2   6     3193.43     3771.66     39.21 o
   4   2   6    40844.93    39118.42    316.88 o
   5   2   6    10008.79    10498.04     98.34 o
   6   2   6    12447.84    13383.34    129.84 o
   7   2   6    10696.68    10026.90     96.41 o
   8   2   6      661.79      796.37     27.00 o
   9   2   6    10573.13    10745.50    149.76 o
  10   2   6      939.10     1028.40     51.42 o
  11   2   6       29.02       50.78     51.42 o
  12   2   6      788.25      962.84     64.92 o
  13   2   6      691.78      629.90     56.56 o
  14   2   6      166.87      237.17     71.35 o
  15   2   6      902.43      747.52     96.41 o
 -15   3   6      259.15      115.70    108.62 o
 -14   3   6      521.44      475.64    101.55 o
 -13   3   6     1371.88     1407.62     78.42 o
 -12   3   6      617.05      734.02     64.92 o
 -11   3   6     3558.83     3359.66     93.20 o
 -10   3   6      391.04      361.23     39.85 o
  -9   3   6     1666.04     1487.32     43.06 o
  -8   3   6     3251.10     3051.14     53.35 o
  -7   3   6     6578.43     6248.82     88.70 o
  -6   3   6     5933.30     6097.77     75.20 o
  -5   3   6    40005.41    39627.48    383.08 o
  -4   3   6     2869.43     2842.24     43.06 o
  -3   3   6    16554.96    16454.40    143.98 o
  -2   3   6    43925.16    41794.83    360.58 o
  -1   3   6     7296.39     7524.68     83.56 o
   0   3   6    57995.96    56925.81    458.92 o
   1   3   6     7888.26     8134.65     86.77 o
   2   3   6    43019.43    40849.34    356.73 o
   3   3   6    16109.23    15823.22    161.33 o
   4   3   6     3197.63     3285.74     46.28 o
   5   3   6    39250.21    38109.94    375.37 o
   6   3   6     6545.61     6543.84     64.92 o
   7   3   6     6869.36     6388.94     77.13 o
   8   3   6     3403.45     3304.38     55.28 o
   9   3   6     1627.98     1462.26     48.85 o
  10   3   6      369.44      313.66     45.64 o
  11   3   6     3713.92     3615.47    106.05 o
  12   3   6      637.84      721.17     55.92 o
  13   3   6     1401.36     1524.60     81.63 o
  14   3   6      487.47      444.78     70.70 o
  15   3   6      270.94      283.45     97.06 o
 -15   4   6      837.42      566.91    149.12 o
 -14   4   6      116.03      275.10     90.63 o
 -13   4   6     2465.04     2207.20    120.84 o
 -12   4   6      190.38      148.48     58.49 o
 -11   4   6     1187.32     1318.92     64.28 o
 -10   4   6     1550.00     1450.04     66.85 o
  -9   4   6     4895.25     5136.86     91.91 o
  -8   4   6      712.88      699.95     34.07 o
  -7   4   6     9368.14     9132.84    122.77 o
  -6   4   6    18571.71    18140.98    194.11 o
  -5   4   6     1753.52     1791.99     34.07 o
  -4   4   6    23333.26    22524.54    240.39 o
  -3   4   6    25997.03    25993.46    206.97 o
  -2   4   6    20149.75    20848.24    208.25 o
  -1   4   6    24288.92    23743.83    222.39 o
   0   4   6      648.59      734.02     17.35 o
   1   4   6    23485.97    23399.32    220.46 o
   2   4   6    20648.07    21290.46    210.82 o
   3   4   6    25224.70    25377.06    230.10 o
   4   4   6    23714.63    23154.43    219.82 o
   5   4   6     1742.86     1860.12     34.71 o
   6   4   6    18164.16    18162.83    172.90 o
   7   4   6     9176.20     9286.45    107.98 o
   8   4   6      823.57      937.77     39.21 o
   9   4   6     4970.26     5264.12    104.77 o
  10   4   6     1499.61     1432.05     66.85 o
  11   4   6     1082.76     1085.60     57.85 o
  12   4   6      159.37       57.85     44.99 o
  13   4   6     2432.34     2399.39     94.48 o
  14   4   6      101.11      122.12     83.56 o
  15   4   6      862.04      492.99    113.77 o
 -15   5   6      437.85      148.48    232.68 o
 -14   5   6       50.86       77.77     90.63 o
 -13   5   6       93.57       70.70     77.13 o
 -12   5   6       15.17      115.70     63.63 o
 -11   5   6     5254.88     5499.37    131.12 o
 -10   5   6      272.14      269.96     44.99 o
  -9   5   6     4314.23     4503.11     97.06 o
  -8   5   6     2169.46     2252.84     53.35 o
  -7   5   6     8444.57     8441.24    117.62 o
  -6   5   6    13547.95    13832.63    151.05 o
  -5   5   6    14547.88    14558.29    154.90 o
  -4   5   6     4061.16     4154.74     61.70 o
  -3   5   6    12798.21    12997.05    109.91 o
  -2   5   6    37816.67    37579.68    311.09 o
  -1   5   6     6050.61     6647.97     78.42 o
   0   5   6    90325.59    89233.66    814.36 o
   1   5   6     6152.39     6832.43     79.70 o
   2   5   6    38329.28    39308.67    349.66 o
   3   5   6    12891.47    13254.15    147.83 o
   4   5   6     4057.33     4113.60     61.70 o
   5   5   6    15189.34    14967.72    196.04 o
   6   5   6    12760.66    13124.96    147.19 o
   7   5   6     7825.07     7919.33    114.41 o
   8   5   6     2222.98     2352.47     54.63 o
   9   5   6     4385.91     4622.02     87.41 o
  10   5   6      301.61      283.45     45.64 o
  11   5   6     5296.57     5703.77    120.84 o
  12   5   6       17.30       45.64     52.06 o
  13   5   6       99.99      160.69     71.35 o
  14   5   6       47.43       77.77     90.63 o
  15   5   6      433.20      482.71    271.24 o
 -14   6   6        6.60      -89.99     89.99 o
 -13   6   6     1743.42     1691.72    118.91 o
 -12   6   6      355.93      354.80     78.42 o
 -11   6   6     1012.14     1023.26     92.56 o
 -10   6   6     2754.41     2928.37     86.77 o
  -9   6   6     3508.08     3510.06     85.49 o
  -8   6   6     2908.46     3341.02     73.92 o
  -7   6   6     4140.18     4438.83     74.56 o
  -6   6   6     3838.67     3576.90     66.85 o
  -5   6   6     8772.46     8589.07    104.13 o
  -4   6   6    15987.27    15863.08    161.33 o
  -3   6   6    22135.13    21950.56    190.25 o
  -2   6   6    15597.99    14850.10    136.91 o
  -1   6   6    14049.57    14193.21    133.69 o
   0   6   6    18906.33    18993.27    176.76 o
   1   6   6    14243.67    14577.57    154.90 o
   2   6   6    15557.73    15342.45    138.83 o
   3   6   6    22774.84    22596.53    217.25 o
   4   6   6    15790.43    15722.31    160.69 o
   5   6   6     9046.12     8619.28    118.91 o
   6   6   6     4040.24     3950.99     70.70 o
   7   6   6     4397.48     4764.71     77.77 o
   8   6   6     3032.34     3295.38     64.28 o
   9   6   6     3615.46     3682.96     87.41 o
  10   6   6     2727.63     2851.24     85.49 o
  11   6   6     1052.99     1238.58     73.27 o
  12   6   6      394.07      340.01     70.70 o
  13   6   6     1818.32     1888.40    125.34 o
  14   6   6        5.98      108.62     89.99 o
 -14   7   6     1287.19     1419.84    133.05 o
 -13   7   6       92.68       95.77     95.77 o
 -12   7   6      548.53      586.19    108.62 o
 -11   7   6      735.69      654.32     89.99 o
 -10   7   6      538.87      451.21     64.92 o
  -9   7   6     3548.94     3644.39     97.06 o
  -8   7   6     2965.31     3158.47     80.99 o
  -7   7   6     2880.12     3095.48     71.35 o
  -6   7   6     2719.61     2690.55     66.85 o
  -5   7   6     2700.96     3222.11     63.63 o
  -4   7   6    13717.91    13889.19    132.41 o
  -3   7   6      925.08      738.52     26.35 o
  -2   7   6     6489.46     6453.21     77.13 o
  -1   7   6    13702.27    14326.90    134.33 o
   0   7   6     3220.22     3781.30     59.13 o
   1   7   6    13471.72    14155.29    152.33 o
   2   7   6     6310.37     6491.78     77.77 o
   3   7   6      821.50      695.46     21.21 o
   4   7   6    13756.96    13965.03    151.69 o
   5   7   6     2484.21     3033.78     61.70 o
   6   7   6     2945.88     3024.78     61.70 o
   7   7   6     2670.63     2825.53     68.13 o
   8   7   6     2981.15     3295.38     73.92 o
   9   7   6     3510.09     3481.78     94.48 o
  10   7   6      510.43      590.04     58.49 o
  11   7   6      715.74      642.11     64.92 o
  12   7   6      572.95      507.77     82.91 o
  13   7   6       82.73       83.56     96.41 o
  14   7   6     1278.16     1160.81    136.26 o
 -13   8   6      148.45      134.98    109.91 o
 -12   8   6     1320.96     1389.63    137.55 o
 -11   8   6      475.99      461.49     75.84 o
 -10   8   6     2331.47     2214.92    105.41 o
  -9   8   6      187.68      122.12     51.42 o
  -8   8   6     1173.90     1210.94     55.92 o
  -7   8   6     6222.85     5911.37     98.34 o
  -6   8   6     4782.21     4709.43     88.06 o
  -5   8   6     8162.08     8559.50    118.91 o
  -4   8   6     2750.47     2407.10     46.92 o
  -3   8   6     5417.34     5535.36     83.56 o
  -2   8   6     3369.76     3644.39     57.85 o
  -1   8   6     8918.64     9629.68    109.91 o
   0   8   6     9614.50     8904.02    106.05 o
   1   8   6     8847.28     9629.68    109.91 o
   2   8   6     3107.58     3538.98     57.20 o
   3   8   6     5248.45     5428.67     82.91 o
   4   8   6     2660.17     2344.75     54.63 o
   5   8   6     8145.82     8353.18    102.84 o
   6   8   6     4589.87     4720.36     88.06 o
   7   8   6     6101.40     5788.61     97.70 o
   8   8   6     1135.14     1048.97     52.06 o
   9   8   6      197.63      154.26     52.06 o
  10   8   6     2140.09     2001.52     93.20 o
  11   8   6      509.29      367.01     70.70 o
  12   8   6     1215.75     1177.52    104.77 o
  13   8   6      128.36      179.33    102.84 o
 -13   9   6      205.13      199.25    101.55 o
 -12   9   6      418.60      172.90    103.48 o
 -11   9   6      848.89      654.32     94.48 o
 -10   9   6     1641.16     1626.16     97.06 o
  -9   9   6      776.06      578.48     77.13 o
  -8   9   6     4636.50     4600.16     97.70 o
  -7   9   6      402.81      411.36     45.64 o
  -6   9   6     2286.74     1930.18     63.63 o
  -5   9   6     4684.51     4787.20     99.63 o
  -4   9   6      139.07      249.39     25.07 o
  -3   9   6    16329.05    16743.64    207.61 o
  -2   9   6     1952.06     1665.37     45.64 o
  -1   9   6     5188.45     5751.97     84.84 o
   0   9   6      912.95      933.27     34.07 o
   1   9   6     5355.70     5973.08     86.77 o
   2   9   6     2102.36     1771.42     53.99 o
   3   9   6    16601.42    16723.07    207.61 o
   4   9   6      210.69      275.10     32.14 o
   5   9   6     4898.04     5011.52    102.20 o
   6   9   6     2241.66     2008.59     64.92 o
   7   9   6      364.86      373.44     46.28 o
   8   9   6     4609.54     4567.38    108.62 o
   9   9   6      759.87      814.36     77.77 o
  10   9   6     1676.27     1606.88    102.84 o
  11   9   6      847.68      666.53     95.13 o
  12   9   6      433.53      269.96     89.34 o
  13   9   6      211.33      269.96    107.98 o
 -12  10   6     1630.17     1462.26    134.98 o
 -11  10   6      204.70      275.10     90.63 o
 -10  10   6     2142.86     2008.59    122.12 o
  -9  10   6     2338.33     2665.49    124.05 o
  -8  10   6      411.46      294.38     57.85 o
  -7  10   6     2998.51     3369.30     93.20 o
  -6  10   6     3416.33     3434.86     93.84 o
  -5  10   6      298.12      217.89     44.99 o
  -4  10   6     4220.96     4072.47     81.63 o
  -3  10   6     5020.93     4632.94     98.34 o
  -2  10   6      482.55      548.27     37.28 o
  -1  10   6    13278.20    13365.35    185.11 o
   0  10   6     1615.65     1354.27     46.92 o
   1  10   6    13192.38    13439.26    185.75 o
   2  10   6      523.45      597.76     39.21 o
   3  10   6     4698.67     4227.37     83.56 o
   4  10   6     4010.59     3950.99    100.91 o
   5  10   6      311.24      212.75     44.35 o
   6  10   6     3392.12     3295.38     91.91 o
   7  10   6     2923.16     3222.11     91.27 o
   8  10   6      447.25      379.22     65.56 o
   9  10   6     2355.71     2478.44    127.91 o
  10  10   6     2267.90     2132.65    125.98 o
  11  10   6      215.87      232.03    102.84 o
  12  10   6     1615.52     1499.54    149.12 o
 -12  11   6      697.83      244.25    205.68 o
 -11  11   6      412.59      461.49    116.98 o
 -10  11   6     1518.91     1561.88    126.62 o
  -9  11   6       16.86       64.28     70.70 o
  -8  11   6     3314.64     3378.30    120.84 o
  -7  11   6     1997.93     2313.90     84.84 o
  -6  11   6      622.73      482.71     52.71 o
  -5  11   6    11251.06    12222.54    194.75 o
  -4  11   6      639.17      514.84     50.78 o
  -3  11   6     9018.77     9332.73    154.90 o
  -2  11   6     1955.19     1965.53     64.28 o
  -1  11   6     3875.14     3810.87     79.06 o
   0  11   6      184.73      232.03     39.21 o
   1  11   6     3883.67     4041.61     91.91 o
   2  11   6     1936.51     2066.44     65.56 o
   3  11   6     8793.78     9286.45    169.69 o
   4  11   6      632.38      566.91     57.20 o
   5  11   6    10624.01    11438.38    205.68 o
   6  11   6      595.61      500.06     57.20 o
   7  11   6     2105.59     2290.76     91.91 o
   8  11   6     3181.43     2842.24    119.55 o
   9  11   6       19.19       70.70     77.13 o
  10  11   6     1509.87     1378.06    113.12 o
  11  11   6      335.55      482.71    123.41 o
  12  11   6      733.17      566.91    255.81 o
 -11  12   6      145.43      275.10    191.54 o
 -10  12   6      967.44      903.71    120.84 o
  -9  12   6     1611.67     1771.42    141.41 o
  -8  12   6     2061.26     2192.42    127.91 o
  -7  12   6      697.56      699.95     89.34 o
  -6  12   6     2660.79     2981.08    122.77 o
  -5  12   6     1283.95     1307.35     69.42 o
  -4  12   6      695.13      578.48     57.85 o
  -3  12   6     4009.16     4103.32    113.12 o
  -2  12   6      389.28      451.21     57.85 o
  -1  12   6    11846.82    12081.13    228.82 o
   0  12   6       22.54      115.70     51.42 o
   1  12   6    11631.57    11818.25    226.89 o
   2  12   6      408.03      328.45     52.06 o
   3  12   6     4250.24     4364.27    127.26 o
   4  12   6      697.45      507.77     57.85 o
   5  12   6     1211.02     1210.94     78.42 o
   6  12   6     2683.07     2732.33    109.27 o
   7  12   6      776.31      952.56     93.84 o
   8  12   6     1899.52     1944.32    113.12 o
   9  12   6     1535.12     1414.05    120.84 o
  10  12   6      972.99      903.71    134.98 o
  11  12   6      156.09      179.33    160.69 o
 -10  13   6      823.60      385.65    192.18 o
  -9  13   6       46.07       77.77    115.70 o
  -8  13   6       33.20       25.71     89.99 o
  -7  13   6     1933.71     1972.60    127.91 o
  -6  13   6     1832.18     1818.98    116.34 o
  -5  13   6     3867.81     4492.18    150.40 o
  -4  13   6     1696.64     1771.42    107.98 o
  -3  13   6     2050.81     2066.44     94.48 o
  -2  13   6     1388.59     1396.05     83.56 o
  -1  13   6     5616.68     5691.55    169.04 o
   0  13   6      807.58      721.17     81.63 o
   1  13   6     5637.30     5487.80    166.47 o
   2  13   6     1378.35     1419.84     84.84 o
   3  13   6     2108.49     2059.37     94.48 o
   4  13   6     1626.99     1632.59     97.06 o
   5  13   6     3956.67     4311.57    136.91 o
   6  13   6     1982.78     1937.25    120.19 o
   7  13   6     1962.02     2283.05    122.77 o
   8  13   6       37.26      -37.92    108.62 o
   9  13   6       53.69      122.12    115.05 o
  10  13   6      918.42     1012.97    178.68 o
  -9  14   6      549.80      398.51    198.61 o
  -8  14   6     1794.30     1839.55    151.05 o
  -7  14   6      349.49      398.51    115.05 o
  -6  14   6      905.99      699.96    110.55 o
  -5  14   6     1023.64     1133.81    107.98 o
  -4  14   6      201.71      455.07     95.77 o
  -3  14   6     4654.36     5045.59    182.54 o
  -2  14   6        2.52       83.56     64.28 o
  -1  14   6     1311.59     1255.93    102.20 o
   0  14   6        0.04       95.77     70.70 o
   1  14   6     1419.89     1487.32    123.41 o
   2  14   6        8.21       77.77     70.70 o
   3  14   6     4608.66     4943.39    169.04 o
   4  14   6      210.76      140.76     75.84 o
   5  14   6     1017.87     1064.39     94.48 o
   6  14   6      955.64     1133.81    124.05 o
   7  14   6      349.51      373.44    114.41 o
   8  14   6     1800.96     1718.07    139.48 o
   9  14   6      531.24       83.56    212.75 o
  -7  15   6      398.50      185.75    129.19 o
  -6  15   6     1169.07     1227.65    129.19 o
  -5  15   6      375.72       95.77    102.20 o
  -4  15   6     1588.28     1671.79    131.12 o
  -3  15   6       10.80      -32.14    102.84 o
  -2  15   6      137.41      205.68    103.48 o
  -1  15   6     1717.52     1556.10    126.62 o
   0  15   6      409.03      385.65     97.70 o
   1  15   6     1700.65     1839.55    137.55 o
   2  15   6      129.38      127.91     88.70 o
   3  15   6        6.29      122.12    102.84 o
   4  15   6     1629.47     1307.35    115.70 o
   5  15   6      346.58       95.77    114.41 o
   6  15   6     1110.91     1038.68    129.19 o
   7  15   6      385.28      302.74    128.55 o
  -5  16   6      265.93      154.26    141.41 o
  -4  16   6     1375.90     1324.71    163.26 o
  -3  16   6      276.69      437.71    147.83 o
  -2  16   6      730.12      760.37    159.40 o
  -1  16   6     1012.83      791.87    122.12 o
   0  16   6       62.72       45.64    109.91 o
   1  16   6     1022.77     1033.54    123.41 o
   2  16   6      688.70      475.64    129.19 o
   3  16   6      321.94      115.70    129.19 o
   4  16   6     1474.11     1160.81    174.83 o
   5  16   6      278.47      154.26    173.54 o
  -1  17   6       59.53      361.23    243.60 o
   0  17   6      694.76      500.06    161.33 o
   1  17   6       74.90       37.92    159.40 o
   1   0   7     4500.72     4185.59     41.78 o
   2   0   7      629.38      540.55     10.93 o
   3   0   7    40993.45    40882.13    356.73 o
   4   0   7      581.34      489.78     14.14 o
   5   0   7    28667.47    28183.31    269.31 o
   6   0   7    46100.11    44865.25    407.50 o
   7   0   7     6201.54     5571.36     71.99 o
   8   0   7    13627.88    13198.88    147.19 o
   9   0   7       95.41      148.48     25.71 o
  10   0   7       12.96        6.43     25.71 o
  11   0   7       97.57       83.56     37.92 o
  12   0   7     1902.18     1778.49     74.56 o
  13   0   7       21.98       45.64     52.06 o
  14   0   7     4792.83     4775.63    166.47 o
  15   0   7       62.58      134.98     84.20 o
 -15   1   7      639.17      586.19     97.06 o
 -14   1   7       11.43      -37.92     70.06 o
 -13   1   7      721.98     1023.26     77.13 o
 -12   1   7     4498.10     4709.43    109.91 o
 -11   1   7       37.52       89.34     37.92 o
 -10   1   7    16565.29    16188.31    224.32 o
  -9   1   7      875.47      805.37     36.64 o
  -8   1   7     4036.57     4123.89     61.70 o
  -7   1   7     6662.22     7208.44     95.13 o
  -6   1   7     3476.34     3538.98     57.20 o
  -5   1   7      615.30      617.68     19.93 o
  -4   1   7    15869.28    14889.31    136.91 o
  -3   1   7    13826.22    12454.57    125.34 o
  -2   1   7    13020.67    11610.00    120.84 o
  -1   1   7    50839.79    47204.21    417.79 o
   0   1   7     1954.60     1764.99     27.00 o
   1   1   7    51301.54    47763.41    385.65 o
   2   1   7    13012.05    11923.02    122.77 o
   3   1   7    13799.77    12615.90    125.98 o
   4   1   7    16972.22    15581.55    160.04 o
   5   1   7      526.23      482.71     17.35 o
   6   1   7     3651.96     3634.75     48.21 o
   7   1   7     6166.70     6872.28     93.20 o
   8   1   7     4353.86     4311.57     62.99 o
   9   1   7      997.86     1002.69     40.49 o
  10   1   7    16726.74    16972.46    230.10 o
  11   1   7       24.61       83.56     37.92 o
  12   1   7     4778.61     5136.86    126.62 o
  13   1   7      704.32      875.43     66.20 o
  14   1   7       17.37      -19.28     64.28 o
  15   1   7      658.32      778.37    102.84 o
 -15   2   7      274.19      127.91     88.70 o
 -14   2   7     2511.98     2423.17    118.27 o
 -13   2   7      801.05      674.89     70.70 o
 -12   2   7     4218.06     4720.36    121.48 o
 -11   2   7     1597.56     1860.12     62.35 o
 -10   2   7     1278.74     1307.35     52.06 o
  -9   2   7      690.11      586.19     38.57 o
  -8   2   7    10466.74    10075.11    128.55 o
  -7   2   7      641.83      654.32     24.42 o
  -6   2   7    11455.91    11610.00    138.19 o
  -5   2   7     3458.57     3350.66     46.28 o
  -4   2   7    15136.07    13106.96    128.55 o
  -3   2   7    10544.16    10762.21    116.34 o
  -2   2   7     5977.98     5416.46     59.13 o
  -1   2   7     3562.06     3820.51     49.49 o
   0   2   7    15174.85    14869.38    156.19 o
   1   2   7     3535.70     3557.62     47.56 o
   2   2   7     6401.26     5776.40     61.06 o
   3   2   7     9999.20    10236.44     97.06 o
   4   2   7    15654.35    13776.06    150.40 o
   5   2   7     3969.35     3860.36     50.13 o
   6   2   7    11489.43    11523.87    120.19 o
   7   2   7      579.37      609.97     19.93 o
   8   2   7    10901.01    10862.48    133.69 o
   9   2   7      576.03      674.89     37.28 o
  10   2   7     1044.46     1007.83     50.78 o
  11   2   7     1595.70     1711.64     79.70 o
  12   2   7     4219.93     4406.70    116.98 o
  13   2   7      800.27      570.76     64.92 o
  14   2   7     2532.35     2690.55    116.34 o
  15   2   7      312.57      217.89     77.77 o
 -15   3   7      549.10      540.55    141.41 o
 -14   3   7      360.32      345.80     89.34 o
 -13   3   7     2257.64     2407.10     94.48 o
 -12   3   7      875.48      899.21     62.35 o
 -11   3   7     1109.73     1266.86     62.99 o
 -10   3   7     5421.18     5923.59    111.20 o
  -9   3   7     1942.94     1874.26     55.28 o
  -8   3   7    15832.09    17098.44    188.97 o
  -7   3   7     2652.95     2902.66     52.06 o
  -6   3   7     3431.06     3158.47     53.99 o
  -5   3   7      549.55      590.04     19.28 o
  -4   3   7     5505.37     5679.34     72.63 o
  -3   3   7     4882.32     4600.16     54.63 o
  -2   3   7     1388.83     1342.06     23.78 o
  -1   3   7      872.08      760.37     18.00 o
   1   3   7      945.22      856.14     18.64 o
   2   3   7     1203.37     1085.60     26.35 o
   3   3   7     4604.78     4470.97     53.35 o
   4   3   7     5273.91     5523.15     59.78 o
   5   3   7      624.65      721.17     17.35 o
   6   3   7     3459.28     3158.47     44.99 o
   7   3   7     3085.06     3557.62     47.56 o
   8   3   7    16142.66    17014.24    188.33 o
   9   3   7     1917.91     1826.05     61.70 o
  10   3   7     5359.66     5703.77    133.05 o
  11   3   7     1168.69     1160.81     60.42 o
  12   3   7      820.94      769.37     57.85 o
  13   3   7     2226.58     2430.88    102.84 o
  14   3   7      416.63      328.45     69.42 o
  15   3   7      588.82      257.10    102.84 o
 -15   4   7     1257.41     1232.79    152.33 o
 -14   4   7      469.64      532.84    111.20 o
 -13   4   7       89.64       57.85     77.13 o
 -12   4   7      960.42     1090.75     79.70 o
 -11   4   7     4139.24     4206.80    114.41 o
 -10   4   7     1745.06     1798.42     61.06 o
  -9   4   7     6781.90     6805.44    118.91 o
  -8   4   7     2672.30     2851.24     59.78 o
  -7   4   7     2836.28     2657.13     66.20 o
  -6   4   7     6560.93     6595.90     91.27 o
  -5   4   7    13809.06    13682.22    149.76 o
  -4   4   7     3913.42     3538.98     57.20 o
  -3   4   7      552.50      525.77     18.64 o
  -2   4   7     1982.02     1606.88     25.71 o
  -1   4   7     3470.23     3596.19     48.21 o
   0   4   7        6.61       50.78     12.86 o
   1   4   7     3495.01     3751.73     48.85 o
   2   4   7     2160.02     1751.49     33.42 o
   3   4   7      748.18      712.81     21.21 o
   4   4   7     3754.54     3258.10     54.63 o
   5   4   7    14171.00    13927.11    151.69 o
   6   4   7     5867.86     6595.90    104.13 o
   7   4   7     2814.85     2690.55     41.78 o
   8   4   7     2459.37     2624.35     65.56 o
   9   4   7     6747.27     6951.99    133.69 o
  10   4   7     1738.70     1594.02     64.28 o
  11   4   7     4239.81     4720.36     98.98 o
  12   4   7      871.46     1080.46     79.06 o
  13   4   7      100.23      134.98     64.92 o
  14   4   7      447.22      617.68     91.91 o
  15   4   7     1253.79     1144.74    130.48 o
 -14   5   7      250.80      262.24     95.77 o
 -13   5   7     2881.05     2928.37    138.83 o
 -12   5   7      115.58      148.48     58.49 o
 -11   5   7      190.36      249.39     58.49 o
 -10   5   7      332.78      257.10     43.71 o
  -9   5   7     3934.14     4206.80     93.84 o
  -8   5   7     1143.24     1232.79     44.99 o
  -7   5   7     5758.17     5751.97     84.84 o
  -6   5   7     1516.67     1511.75     37.28 o
  -5   5   7     2936.07     2842.24     51.42 o
  -4   5   7     2507.68     2715.62     41.78 o
  -3   5   7     7111.46     6621.61     78.42 o
  -2   5   7     2246.48     2641.06     41.14 o
  -1   5   7     9940.30     9348.16    108.62 o
   0   5   7      100.84      205.68     13.50 o
   1   5   7    10040.42     9472.85    109.27 o
   2   5   7     2276.75     2715.62     41.78 o
   3   5   7     6570.91     6185.83     62.99 o
   4   5   7     2489.09     2690.55     50.13 o
   5   5   7     3048.30     2902.66     60.42 o
   6   5   7     1443.40     1407.62     35.99 o
   7   5   7     5580.09     5369.54     93.84 o
   8   5   7     1037.97      972.48     39.85 o
   9   5   7     4118.39     4406.70     84.84 o
  10   5   7      308.80      345.80     44.99 o
  11   5   7      164.53      172.90     44.35 o
  12   5   7      105.28      115.70     51.42 o
  13   5   7     2919.37     3007.43    131.76 o
  14   5   7      215.62      232.03     90.63 o
 -14   6   7      421.23      398.51    121.48 o
 -13   6   7      185.90      244.25     89.99 o
 -12   6   7       10.80      -32.14     84.20 o
 -11   6   7     4382.20     4503.11    129.19 o
 -10   6   7      962.16     1023.26     71.99 o
  -9   6   7     8925.91     9071.13    167.76 o
  -8   6   7      448.89      398.51     32.14 o
  -7   6   7     3662.64     3295.38     64.28 o
  -6   6   7     2726.58     2998.43     61.70 o
  -5   6   7     8853.17     8091.58    115.70 o
  -4   6   7       46.24       45.64     19.28 o
  -3   6   7    17928.92    17711.62    149.12 o
  -2   6   7     1832.67     2015.66     28.92 o
  -1   6   7     2983.57     2902.66     43.06 o
   0   6   7     9841.06     9803.23    111.20 o
   1   6   7     2594.27     2599.92     41.14 o
   2   6   7     1922.50     2139.72     22.50 o
   3   6   7    17634.86    17244.99    168.40 o
   4   6   7       51.48       50.78     19.28 o
   5   6   7     9115.08     8178.35    115.70 o
   6   6   7     3195.96     3481.78     66.20 o
   7   6   7     3456.99     3078.13     62.35 o
   8   6   7      342.38      328.45     32.14 o
   9   6   7     8763.41     8529.94    162.62 o
  10   6   7      984.95     1194.23     66.20 o
  11   6   7     4160.62     4343.06    116.34 o
  12   6   7       12.30      -63.63     63.63 o
  13   6   7      212.87      166.47     88.70 o
  14   6   7      403.97      411.36    110.55 o
 -14   7   7        7.64        6.43    104.13 o
 -13   7   7     2261.29     2391.67    125.34 o
 -12   7   7      390.14      373.44     95.77 o
 -11   7   7      969.12      747.52     79.06 o
 -10   7   7      663.96      609.97     63.63 o
  -9   7   7     1091.07     1002.69     66.20 o
  -8   7   7     1489.27     1342.06     58.49 o
  -7   7   7     9532.83     9598.19    141.41 o
  -6   7   7    11407.47    11644.71    155.55 o
  -5   7   7     7561.08     7706.58    112.48 o
  -4   7   7    17062.37    16167.74    183.18 o
  -3   7   7     2466.46     2510.58     48.21 o
  -2   7   7     9167.83     9193.90    107.34 o
  -1   7   7    11423.58    10350.85    114.41 o
   0   7   7     5300.01     4622.02     65.56 o
   1   7   7    11649.37    10514.11    115.05 o
   2   7   7     9219.49     9472.85     93.84 o
   3   7   7     2661.36     2749.04     41.78 o
   4   7   7    15742.90    15144.48    177.40 o
   5   7   7     7632.09     7847.98    113.77 o
   6   7   7    11232.87    11506.51    154.90 o
   7   7   7     9468.19     9755.66    142.69 o
   8   7   7     1582.72     1493.11     55.92 o
   9   7   7     1005.70      865.78     56.56 o
  10   7   7      752.33      586.19     50.78 o
  11   7   7     1054.74      809.87     82.27 o
  12   7   7      420.18      288.59     76.49 o
  13   7   7     2212.88     1826.05    151.05 o
  14   7   7        4.80       70.70    102.84 o
 -13   8   7      852.85     1028.40    113.12 o
 -12   8   7     1026.82     1002.69    122.12 o
 -11   8   7     3150.42     3249.10    136.91 o
 -10   8   7     1410.26     1530.39    100.27 o
  -9   8   7     2440.21     2360.18     85.49 o
  -8   8   7     3195.07     3158.47     80.99 o
  -7   8   7      844.24      791.87     44.99 o
  -6   8   7      263.83      294.38     38.57 o
  -5   8   7      323.87      334.23     32.14 o
  -4   8   7     1852.96     1678.22     39.21 o
  -3   8   7     4966.28     4989.03     79.06 o
  -2   8   7    20220.59    19684.23    202.47 o
  -1   8   7    13504.21    13143.60    147.19 o
   0   8   7    12478.21    13070.33    146.55 o
   1   8   7    13642.66    13290.79    147.83 o
   2   8   7    21081.22    20388.04    206.32 o
   3   8   7     5158.02     5171.57     80.99 o
   4   8   7     1857.55     1651.87     45.64 o
   5   8   7      243.70      283.45     32.14 o
   6   8   7      339.09      455.07     30.85 o
   7   8   7      694.17      699.95     46.92 o
   8   8   7     3324.61     3332.02     83.56 o
   9   8   7     2486.77     2478.44     88.06 o
  10   8   7     1415.71     1493.11    105.41 o
  11   8   7     3382.06     3378.30    140.12 o
  12   8   7      989.09      847.14    107.34 o
  13   8   7      793.98      884.42    124.05 o
 -13   9   7     1193.06      856.14    122.12 o
 -12   9   7     1050.43     1054.11    119.55 o
 -11   9   7     1425.56     1336.28    111.20 o
 -10   9   7     2986.22     3203.47    127.26 o
  -9   9   7      411.58      398.51     70.70 o
  -8   9   7     1352.50     1613.30     70.70 o
  -7   9   7     4336.13     4248.58     93.84 o
  -6   9   7     5280.28     5886.31    110.55 o
  -5   9   7     9234.75     9535.20    140.76 o
  -4   9   7     3600.67     3463.14     66.20 o
  -3   9   7     3666.53     3781.30     68.77 o
  -2   9   7     1049.97     1028.40     41.14 o
  -1   9   7     1346.91     1272.65     39.85 o
   0   9   7     2023.35     2229.70     45.64 o
   1   9   7     1146.43     1112.60     37.28 o
   2   9   7     1021.81      865.78     37.92 o
   3   9   7     3776.10     3990.84     80.99 o
   4   9   7     3978.33     3960.63     80.99 o
   5   9   7     9497.91     9472.85    171.61 o
   6   9   7     5552.28     6084.92    112.48 o
   7   9   7     4606.16     4557.10    107.98 o
   8   9   7     1278.12     1290.00     63.63 o
   9   9   7      413.22      308.52     50.78 o
  10   9   7     2995.95     2765.75    118.27 o
  11   9   7     1505.54     1324.71    104.77 o
  12   9   7      962.93      894.07    120.19 o
  13   9   7     1181.24     1371.63    154.26 o
 -12  10   7      974.24      972.48    134.98 o
 -11  10   7      178.58      294.38     82.27 o
 -10  10   7      259.16      275.10     90.63 o
  -9  10   7     3386.05     4248.58    146.55 o
  -8  10   7     1903.34     2066.44     94.48 o
  -7  10   7     4618.14     4731.93     98.98 o
  -6  10   7     2624.85     2470.73     79.70 o
  -5  10   7     1115.51      879.92     52.06 o
  -4  10   7     2328.38     2337.04     53.99 o
  -3  10   7      383.97      475.64     38.57 o
  -2  10   7     3173.23     3086.49     71.35 o
  -1  10   7     7256.39     7153.81    108.62 o
   0  10   7     1525.50     1295.78     46.28 o
   1  10   7     7096.17     6938.49    120.19 o
   2  10   7     2883.71     2893.66     68.77 o
   3  10   7      353.72      475.64     38.57 o
   4  10   7     2254.81     2415.46     79.06 o
   5  10   7     1134.82      879.92     57.20 o
   6  10   7     2773.91     2707.26     83.56 o
   7  10   7     4946.30     4932.46    124.05 o
   8  10   7     1788.05     1805.49     81.63 o
   9  10   7     3377.72     4001.12    161.97 o
  10  10   7      255.99      334.23    102.84 o
  11  10   7      151.02      334.23     96.41 o
  12  10   7     1033.93      856.14    126.62 o
 -11  11   7      506.62      548.27    116.34 o
 -10  11   7     1224.37     1210.94    116.98 o
  -9  11   7      116.87      166.47     88.70 o
  -8  11   7      761.73      721.17     68.77 o
  -7  11   7      973.31     1106.82     74.56 o
  -6  11   7      495.76      590.04     58.49 o
  -5  11   7     3518.80     3634.75     96.41 o
  -4  11   7      790.48      875.43     57.20 o
  -3  11   7     5599.87     5523.15    107.34 o
  -2  11   7      312.50      361.23     45.64 o
  -1  11   7      448.75      361.23     39.85 o
   0  11   7      154.46      212.75     39.85 o
   1  11   7      530.30      489.78     46.28 o
   2  11   7      291.81      334.23     37.92 o
   3  11   7     5800.44     5727.55    121.48 o
   4  11   7      825.57      769.37     57.85 o
   5  11   7     3497.11     3634.75    106.05 o
   6  11   7      454.49      475.64     59.13 o
   7  11   7      968.11     1054.11     72.63 o
   8  11   7      746.29      662.03     82.27 o
   9  11   7       96.17      134.98     84.20 o
  10  11   7     1244.70     1261.08    119.55 o
  11  11   7      451.60      294.38    115.70 o
 -11  12   7      472.96      404.93    180.61 o
 -10  12   7      184.42       32.14    102.84 o
  -9  12   7      393.17      283.45    121.48 o
  -8  12   7      314.76      140.76     89.34 o
  -7  12   7     1007.99     1064.39     94.48 o
  -6  12   7     1249.38     1155.66     87.41 o
  -5  12   7      908.47      952.56     79.06 o
  -4  12   7      360.78      275.10     58.49 o
  -3  12   7       35.38       70.70     51.42 o
  -2  12   7      364.32      411.36     58.49 o
  -1  12   7      297.66      313.66     51.42 o
   0  12   7     3608.09     3920.78    100.27 o
   1  12   7      310.83      361.23     57.85 o
   2  12   7      432.38      398.51     51.42 o
   3  12   7       36.26       89.34     51.42 o
   4  12   7      372.83      379.22     65.56 o
   5  12   7      905.18      856.14     65.56 o
   6  12   7     1283.54     1221.87     78.42 o
   7  12   7      973.19      861.29     89.34 o
   8  12   7      342.63      172.90     77.77 o
   9  12   7      395.17      379.22    102.84 o
  10  12   7      188.16      192.18    122.12 o
  11  12   7      527.14      532.84    210.82 o
 -10  13   7      710.01      102.20    179.97 o
  -9  13   7      683.47      683.24    134.33 o
  -8  13   7     1410.36     1290.00    120.84 o
  -7  13   7     1173.40      987.91    100.91 o
  -6  13   7      542.26      712.81     89.99 o
  -5  13   7      135.68       95.77     70.70 o
  -4  13   7     4050.30     3930.42    151.05 o
  -3  13   7      942.93      687.10     84.20 o
  -2  13   7     2772.78     2665.49    107.34 o
  -1  13   7      500.34      361.23     64.28 o
   0  13   7      951.47     1012.97     91.91 o
   1  13   7      450.06      586.19     97.06 o
   2  13   7     2901.11     3051.14    106.05 o
   3  13   7      872.78      791.87     71.99 o
   4  13   7     4053.69     3960.63    131.12 o
   5  13   7      124.47       57.85     64.92 o
   6  13   7      499.81      548.27     71.35 o
   7  13   7     1100.03      879.92     90.63 o
   8  13   7     1395.44     1244.36    124.69 o
   9  13   7      638.37      514.84    142.05 o
  10  13   7      741.09      385.65    192.18 o
  -8  14   7      525.77      455.07    140.12 o
  -7  14   7      399.17      404.93    135.62 o
  -6  14   7      585.53      683.24    129.84 o
  -5  14   7     1357.28     1704.57    125.98 o
  -4  14   7     2042.91     2337.04    131.76 o
  -3  14   7      543.64      507.77    108.62 o
  -2  14   7     4254.37     4611.09    152.33 o
  -1  14   7      548.61      404.93     84.20 o
   0  14   7     5054.70     5229.42    185.75 o
   1  14   7      584.11      649.82     89.99 o
   2  14   7     4264.90     4481.25    171.61 o
   3  14   7      498.07      385.65     84.84 o
   4  14   7     2099.05     2132.65    118.27 o
   5  14   7     1390.46     1330.49    105.41 o
   6  14   7      637.64      578.48    107.98 o
   7  14   7      380.04      232.03    109.91 o
   8  14   7      518.32      437.71    117.62 o
  -7  15   7      456.07      269.96    134.33 o
  -6  15   7     1037.76     1048.97    140.12 o
  -5  15   7      247.54      328.45    110.55 o
  -4  15   7      847.06     1059.25    135.62 o
  -3  15   7      614.12      548.27    127.91 o
  -2  15   7     1698.81     1805.49    170.33 o
  -1  15   7      988.65      760.37    115.05 o
   0  15   7     3255.33     3538.98    171.61 o
   1  15   7     1060.41     1227.65    129.19 o
   2  15   7     1583.96     1511.75    131.12 o
   3  15   7      640.29      708.31    115.05 o
   4  15   7      796.36      952.56    123.41 o
   5  15   7      226.59      313.66     90.63 o
   6  15   7      992.64      856.14    107.98 o
   7  15   7      482.22      455.07    129.84 o
  -4  16   7     2018.66     2066.44    196.68 o
  -3  16   7      292.65      262.24    122.12 o
  -2  16   7     1047.04      952.56    168.40 o
  -1  16   7       65.43      134.98    141.41 o
   0  16   7      121.35       19.28    115.70 o
   1  16   7       60.22      140.76    121.48 o
   2  16   7      953.11      913.35    150.40 o
   3  16   7      308.82      514.84    109.27 o
   4  16   7     2107.32     2470.73    206.97 o
   5  16   7      799.72      662.03    288.59 o
   0   0   8     8602.38    10547.53    148.48 o
   1   0   8    41900.24    40558.18    355.44 o
   2   0   8       93.07       95.77     12.86 o
   3   0   8    32617.11    28697.51    244.25 o
   4   0   8     6328.04     7140.31     80.99 o
   5   0   8    12176.50    11267.41    102.20 o
   6   0   8     6077.03     6792.58     79.06 o
   7   0   8      694.78      605.47     27.64 o
   8   0   8      562.53      708.31     34.07 o
   9   0   8    10823.16     9994.77    143.98 o
  10   0   8     6690.86     6872.28    119.55 o
  11   0   8    10254.75    10912.61    167.76 o
  12   0   8     1545.76     1908.97     77.13 o
  13   0   8      739.73      972.48     75.20 o
  14   0   8      938.26     1007.83     96.41 o
  15   0   8       75.54      108.62     89.99 o
 -15   1   8     1441.44     1199.37    127.91 o
 -14   1   8     1874.53     1894.83    111.84 o
 -13   1   8     2991.67     2876.95    111.84 o
 -12   1   8      480.67      578.48     50.13 o
 -11   1   8     1180.10     1295.78     57.85 o
 -10   1   8     1029.87     1007.83     45.64 o
  -9   1   8     3971.96     4082.75     82.27 o
  -8   1   8     5713.75     6478.92     90.63 o
  -7   1   8    20355.34    19639.23    202.47 o
  -6   1   8     2204.12     2575.50     48.85 o
  -5   1   8    23495.79    21760.95    212.75 o
  -4   1   8     5442.41     5607.35     59.78 o
  -3   1   8     4650.85     4820.63     55.92 o
  -2   1   8     5521.23     5935.80     73.92 o
  -1   1   8     2803.26     2599.92     41.14 o
   0   1   8    20421.95    19684.22    179.97 o
   1   1   8     2669.17     2423.17     31.49 o
   2   1   8     5131.51     5475.59     59.13 o
   3   1   8     4513.54     4720.36     55.28 o
   4   1   8     5257.18     5275.69     70.06 o
   5   1   8    23766.68    21974.34    190.25 o
   6   1   8     2163.82     2632.70     41.14 o
   7   1   8    20912.88    20410.53    228.82 o
   8   1   8     5877.95     6453.21     89.99 o
   9   1   8     4190.75     4643.87     87.41 o
  10   1   8     1019.59      977.62     44.99 o
  11   1   8     1262.20     1266.86     62.99 o
  12   1   8      462.40      590.04     58.49 o
  13   1   8     2898.47     3033.78    115.05 o
  14   1   8     1903.43     1826.05    102.84 o
  15   1   8     1502.81     1033.54    113.12 o
 -15   2   8      886.04      649.82    122.77 o
 -14   2   8      971.75     1048.97    104.13 o
 -13   2   8     1323.29     1371.63     89.34 o
 -12   2   8     3027.33     2972.08     96.41 o
 -11   2   8     3086.80     3396.93     84.20 o
 -10   2   8     2377.37     2765.75     67.49 o
  -9   2   8     5709.19     6084.92    100.27 o
  -8   2   8      145.19       95.77     25.07 o
  -7   2   8     2687.70     2526.65     48.21 o
  -6   2   8     4229.95     3870.64     59.78 o
  -5   2   8     1120.36      814.36     27.64 o
  -4   2   8    23479.91    23916.73    223.03 o
  -3   2   8    12879.55    12507.92    125.34 o
  -2   2   8     5609.86     6478.92     64.28 o
  -1   2   8    17999.03    16066.18    162.62 o
   0   2   8     5839.52     6569.55     64.92 o
   1   2   8    17916.95    16269.94    163.90 o
   2   2   8     5495.46     6286.74     76.49 o
   3   2   8    12511.00    12400.58    124.69 o
   4   2   8    23252.41    23349.83    196.04 o
   5   2   8     1194.64      977.62     19.93 o
   6   2   8     4499.79     4321.85     52.71 o
   7   2   8     2363.98     2237.41     37.92 o
   8   2   8      207.60      127.91     19.93 o
   9   2   8     5755.53     5837.46     97.70 o
  10   2   8     2241.72     2615.99     73.92 o
  11   2   8     3279.43     3481.78    104.13 o
  12   2   8     3081.02     3203.47     99.63 o
  13   2   8     1312.17     1456.47     79.70 o
  14   2   8      876.24     1023.26     82.27 o
  15   2   8      886.58      551.48     90.63 o
 -15   3   8      731.47      313.66    122.12 o
 -14   3   8     1168.20     1038.68    113.77 o
 -13   3   8      891.37      894.07     71.99 o
 -12   3   8      270.77      302.74     50.13 o
 -11   3   8     5202.85     5311.04    116.98 o
 -10   3   8      948.14      977.62     60.42 o
  -9   3   8     5190.37     5217.85     92.56 o
  -8   3   8     3470.47     3519.70     66.85 o
  -7   3   8     4758.93     4887.47     78.42 o
  -6   3   8     5050.55     5114.36     68.77 o
  -5   3   8     9530.08     9645.11    110.55 o
  -4   3   8        2.60       83.56     13.50 o
  -3   3   8     3231.75     3176.47     53.99 o
  -2   3   8    13238.59    12240.54    124.05 o
  -1   3   8     1145.57     1155.66     27.00 o
   0   3   8    20868.43    20410.53    206.32 o
   1   3   8     1081.61     1054.11     20.57 o
   2   3   8    13799.17    12905.78    127.26 o
   3   3   8     3122.55     3113.48     44.99 o
   4   3   8        0.60       77.77     12.86 o
   5   3   8     9534.08     9629.68    109.91 o
   6   3   8     5123.12     5322.61     58.49 o
   7   3   8     4488.78     4513.39     53.99 o
   8   3   8     3239.70     3341.02     55.92 o
   9   3   8     5340.09     4965.89    101.55 o
  10   3   8     1019.46     1160.81     65.56 o
  11   3   8     4744.89     4600.16    119.55 o
  12   3   8      287.67      262.24     52.06 o
  13   3   8      958.55      828.51     64.92 o
  14   3   8     1067.80     1407.62     89.99 o
  15   3   8      642.16      451.21     95.13 o
 -15   4   8     1527.46     1437.83    219.18 o
 -14   4   8     1092.89     1487.32    136.26 o
 -13   4   8     1827.59     1738.00     93.84 o
 -12   4   8     3417.86     3731.81    107.98 o
 -11   4   8      483.42      455.07     57.85 o
 -10   4   8     3582.29     3576.90     95.77 o
  -9   4   8     4146.90     4374.56     95.77 o
  -8   4   8      434.91      373.44     30.85 o
  -7   4   8    11717.27    11523.87    137.55 o
  -6   4   8      416.05      340.01     26.35 o
  -5   4   8     2396.07     2275.34     45.64 o
  -4   4   8      577.75      605.47     27.64 o
  -3   4   8     2827.92     2649.42     41.14 o
  -2   4   8    21504.59    20479.31    183.83 o
  -1   4   8     1633.20     1613.30     32.14 o
   0   4   8     8674.12     9147.62     91.91 o
   1   4   8     1650.42     1613.30     32.14 o
   2   4   8    21687.48    20548.08    206.97 o
   3   4   8     2891.54     2791.46     42.42 o
   4   4   8      407.80      444.78     20.57 o
   5   4   8     2566.71     2463.02     55.92 o
   6   4   8      436.48      411.36     25.71 o
   7   4   8    11729.59    11679.41    138.83 o
   8   4   8      384.15      411.36     32.78 o
   9   4   8     4296.81     4406.70    106.70 o
  10   4   8     3753.10     3712.52    107.34 o
  11   4   8      476.28      492.99     50.13 o
  12   4   8     3412.34     3538.98    104.77 o
  13   4   8     1982.71     1908.97     98.34 o
  14   4   8     1143.53     1360.06    106.70 o
  15   4   8     1466.25     1791.99    149.12 o
 -14   5   8      236.28      244.25     95.13 o
 -13   5   8     1353.04     1574.74    107.98 o
 -12   5   8     2035.11     2207.20    113.12 o
 -11   5   8     6146.31     6530.98    155.55 o
 -10   5   8     1731.35     1724.50     73.27 o
  -9   5   8     3402.92     3596.19     86.77 o
  -8   5   8     2791.71     2989.43     61.06 o
  -7   5   8     7760.25     7650.65    112.48 o
  -6   5   8     3244.86     3313.38     55.28 o
  -5   5   8     6154.22     6388.94     89.99 o
  -4   5   8     1978.16     1698.15     39.85 o
  -3   5   8     1784.47     2259.91     37.92 o
  -2   5   8     7767.98     8120.51    100.91 o
  -1   5   8      297.88      345.80     12.21 o
   0   5   8     4535.10     4887.47     67.49 o
   1   5   8      365.33      392.08     12.86 o
   2   5   8     7644.54     8149.43     86.77 o
   3   5   8     1941.05     2407.10     39.21 o
   4   5   8     2197.13     2001.52     43.06 o
   5   5   8     6334.00     6517.49     90.63 o
   6   5   8     3188.07     3332.02     73.92 o
   7   5   8     7584.09     7399.98    110.55 o
   8   5   8     2723.40     2783.11     67.49 o
   9   5   8     3267.28     3332.02     83.56 o
  10   5   8     1880.24     1791.99     74.56 o
  11   5   8     6170.72     6621.61    143.33 o
  12   5   8     2107.41     2502.87     96.41 o
  13   5   8     1292.48     1407.62    102.20 o
  14   5   8      234.77      379.22    102.84 o
 -14   6   8     1390.41     1456.47    122.12 o
 -13   6   8     2599.24     2657.13    148.48 o
 -12   6   8     1716.09     1698.15    112.48 o
 -11   6   8      835.40      884.42     76.49 o
 -10   6   8      271.12      451.21     57.85 o
  -9   6   8     2865.17     3042.14     79.70 o
  -8   6   8     5087.46     5183.14     92.56 o
  -7   6   8     5570.12     6198.04    100.91 o
  -6   6   8     8672.91     8619.28    118.91 o
  -5   6   8     2639.60     2774.11     50.78 o
  -4   6   8     6101.52     5948.01     86.77 o
  -3   6   8     6366.07     6185.83     62.99 o
  -2   6   8     1463.66     1805.49     34.07 o
  -1   6   8     7530.21     7317.71     95.77 o
   0   6   8     1704.72     1784.92     40.49 o
   1   6   8     7155.52     6978.98     80.34 o
   2   6   8     1568.26     1923.11     35.35 o
   3   6   8     5937.19     5874.09     73.92 o
   4   6   8     5717.44     5499.37     71.35 o
   5   6   8     2714.19     2937.37     61.06 o
   6   6   8     8521.48     8456.02    118.27 o
   7   6   8     5739.34     6223.75    100.91 o
   8   6   8     5043.95     5091.22     91.27 o
   9   6   8     2704.49     2657.13     82.91 o
  10   6   8      288.62      451.21     51.42 o
  11   6   8      798.24      903.71     71.99 o
  12   6   8     1736.58     1284.21     86.13 o
  13   6   8     2445.62     2954.72    130.48 o
  14   6   8     1351.72     1396.05    137.55 o
 -14   7   8      294.12      154.26     95.77 o
 -13   7   8      260.53      237.17    103.48 o
 -12   7   8     2447.13     2963.08    139.48 o
 -11   7   8     1122.57     1075.32    110.55 o
 -10   7   8     6722.00     7032.33    147.83 o
  -9   7   8     5460.52     5764.18    133.69 o
  -8   7   8     4567.25     4051.90     81.63 o
  -7   7   8     4135.50     4021.69     81.63 o
  -6   7   8      772.99      654.32     36.64 o
  -5   7   8     4506.62     4611.09     87.41 o
  -4   7   8     9180.22     8889.24    120.84 o
  -3   7   8     1494.74     1778.49     34.07 o
  -2   7   8    13616.49    13272.79    129.19 o
  -1   7   8      913.07      884.42     23.78 o
   0   7   8    10912.25    11386.96    136.91 o
   1   7   8     1033.02     1023.26     30.85 o
   2   7   8    13730.23    13088.32    146.55 o
   3   7   8     1419.07     1731.57     39.85 o
   4   7   8     8718.63     8367.96    117.62 o
   5   7   8     4537.01     4643.87     76.49 o
   6   7   8      801.59      621.54     32.14 o
   7   7   8     4370.49     4280.07     84.20 o
   8   7   8     4646.82     4175.31     93.20 o
   9   7   8     5422.72     5691.55    133.05 o
  10   7   8     6489.02     6660.82    143.98 o
  11   7   8     1323.60     1378.06     77.13 o
  12   7   8     2272.98     2407.10    125.98 o
  13   7   8      278.47      127.91     88.70 o
  14   7   8      288.86      392.08    149.12 o
 -13   8   8      686.43      525.77    102.84 o
 -12   8   8     1152.55     1401.84    125.98 o
 -11   8   8     1073.84     1144.74     97.70 o
 -10   8   8     1400.59     1505.96    106.05 o
  -9   8   8      550.66      605.47     62.99 o
  -8   8   8     3324.96     3538.98     86.13 o
  -7   8   8      680.56      747.52     43.71 o
  -6   8   8    13659.42    13945.75    208.25 o
  -5   8   8     3117.20     2963.08     70.06 o
  -4   8   8    12743.45    12669.89    162.62 o
  -3   8   8      364.38      269.96     26.35 o
  -2   8   8     9745.77     9708.10    126.62 o
  -1   8   8       44.76       25.71     19.28 o
   0   8   8     2456.04     2245.13     53.35 o
   1   8   8       25.08       45.64     19.28 o
   2   8   8     9859.81     9724.17    110.55 o
   3   8   8      449.78      404.93     25.71 o
   4   8   8    12620.08    12347.23    142.69 o
   5   8   8     3146.06     2963.08     61.06 o
   6   8   8    13789.42    14212.49    190.90 o
   7   8   8      611.82      662.03     45.64 o
   8   8   8     3416.55     3510.06     85.49 o
   9   8   8      549.48      559.19     57.20 o
  10   8   8     1451.40     1456.47     79.70 o
  11   8   8     1087.56     1194.23     94.48 o
  12   8   8     1226.04     1155.66    103.48 o
  13   8   8      656.56      548.27    101.55 o
 -13   9   8     1079.74      814.36    146.55 o
 -12   9   8      168.50      148.48    103.48 o
 -11   9   8       10.75       95.77     77.13 o
 -10   9   8     2260.91     2337.04    108.62 o
  -9   9   8      108.21      172.90     62.99 o
  -8   9   8     4576.96     4611.09    108.62 o
  -7   9   8      512.16      461.49     44.99 o
  -6   9   8      647.68      605.47     43.71 o
  -5   9   8     1252.27     1149.88     48.85 o
  -4   9   8     4481.17     4300.64     73.92 o
  -3   9   8     2769.64     2998.43     61.70 o
  -2   9   8    19342.44    18816.51    197.97 o
  -1   9   8      973.05     1012.97     41.14 o
   0   9   8    14105.38    13889.19    170.33 o
   1   9   8      923.49     1064.39     46.92 o
   2   9   8    19125.12    18641.04    219.18 o
   3   9   8     2746.47     2893.66     60.42 o
   4   9   8     4503.66     4438.83     85.49 o
   5   9   8     1336.47     1232.79     56.56 o
   6   9   8      624.35      683.24     50.13 o
   7   9   8      489.17      514.84     43.71 o
   8   9   8     4460.97     4395.77    106.05 o
   9   9   8      113.32      140.76     57.20 o
  10   9   8     2291.61     2542.72    129.19 o
  11   9   8       24.86      -50.78     96.41 o
  12   9   8      169.98      134.98     97.06 o
  13   9   8     1046.99     1171.73    181.26 o
 -12  10   8     1055.47     1028.40    128.55 o
 -11  10   8      178.77      134.98     97.06 o
 -10  10   8     2273.34     2360.18    132.41 o
  -9  10   8      681.53      637.61     89.34 o
  -8  10   8     1031.12      695.46     71.99 o
  -7  10   8       68.72      115.70     44.99 o
  -6  10   8     3142.27     3086.49     80.34 o
  -5  10   8        6.73       70.70     39.21 o
  -4  10   8     7329.99     7208.44    122.77 o
  -3  10   8      441.54      411.36     32.78 o
  -2  10   8     2069.59     1965.53     64.28 o
  -1  10   8     5721.42     5618.92     96.41 o
   0  10   8      832.96      609.97     39.85 o
   1  10   8     5985.45     5874.09     98.34 o
   2  10   8     1937.49     1908.97     55.92 o
   3  10   8      399.06      373.44     37.28 o
   4  10   8     7355.94     7180.81    135.62 o
   5  10   8        4.24       32.14     32.14 o
   6  10   8     3089.36     3167.47     89.99 o
   7  10   8       61.91       19.28     44.99 o
   8  10   8      957.29      809.87     63.63 o
   9  10   8      595.29      578.48     84.84 o
  10  10   8     2220.49     2110.15    132.41 o
  11  10   8      198.49      172.90    103.48 o
  12  10   8      996.70      903.71    130.48 o
 -11  11   8      704.43      642.11    101.55 o
 -10  11   8      583.36      455.07     88.70 o
  -9  11   8      330.51      192.18     84.20 o
  -8  11   8     2117.55     2073.51     95.13 o
  -7  11   8      988.20     1117.74     75.20 o
  -6  11   8     1618.03     1437.83     73.27 o
  -5  11   8     1557.29     1639.01     77.77 o
  -4  11   8      748.40      809.87     50.13 o
  -3  11   8      447.78      559.19     45.64 o
  -2  11   8      679.78      734.02     52.06 o
  -1  11   8     3175.31     3396.93     93.20 o
   0  11   8     6076.05     5874.09    110.55 o
   1  11   8     3389.85     3596.19     86.77 o
   2  11   8      701.33      699.95     46.92 o
   3  11   8      377.33      475.64     52.71 o
   4  11   8      770.55      913.35     62.99 o
   5  11   8     1505.17     1444.26     66.85 o
   6  11   8     1650.78     1383.84     71.35 o
   7  11   8     1041.30     1199.37     71.99 o
   8  11   8     2143.31     2252.84    114.41 o
   9  11   8      353.38      392.08     95.13 o
  10  11   8      607.21      609.97    102.84 o
  11  11   8      711.49      760.37    128.55 o
 -10  12   8     1076.07      899.21    139.48 o
  -9  12   8      943.48     1075.32    147.19 o
  -8  12   8      766.73      796.37    104.13 o
  -7  12   8      829.16      734.02    104.13 o
  -6  12   8      876.06      828.51     82.91 o
  -5  12   8     3133.75     3185.47    108.62 o
  -4  12   8      689.81      687.10     71.35 o
  -3  12   8     3952.33     4134.17    123.41 o
  -2  12   8      349.63      461.49     58.49 o
  -1  12   8      762.52      778.37     75.84 o
   0  12   8      362.23      455.07     64.92 o
   1  12   8      721.29      796.37     59.13 o
   2  12   8      385.34      385.65     56.56 o
   3  12   8     4080.36     4165.02    113.77 o
   4  12   8      633.06      489.78     63.63 o
   5  12   8     3033.56     3051.14     97.70 o
   6  12   8      843.51      605.47     71.35 o
   7  12   8      740.64      642.11     68.77 o
   8  12   8      757.80      937.77    102.84 o
   9  12   8     1000.72      824.01    115.05 o
  10  12   8     1036.49      856.14    117.62 o
  -9  13   8       65.93      115.70    141.41 o
  -8  13   8      325.93      302.74    108.62 o
  -7  13   8      651.46      662.03    103.48 o
  -6  13   8     1138.89     1238.58    107.34 o
  -5  13   8     1092.06      884.42     90.63 o
  -4  13   8      973.95      884.42     90.63 o
  -3  13   8     1098.03     1149.88     92.56 o
  -2  13   8      551.03      507.77     75.84 o
  -1  13   8     3247.73     3567.26    134.33 o
   0  13   8      169.16      122.12     63.63 o
   1  13   8     3072.40     3519.70    152.33 o
   2  13   8      488.02      500.06     75.20 o
   3  13   8     1034.93      865.78     70.70 o
   4  13   8      797.56      687.10     84.20 o
   5  13   8     1061.79      962.84     84.84 o
   6  13   8     1145.28     1117.74     85.49 o
   7  13   8      658.60      695.46     84.84 o
   8  13   8      324.94      199.25     90.63 o
   9  13   8       48.39        0.00     64.28 o
  -8  14   8     2106.36     1751.49    147.83 o
  -7  14   8     1933.51     1518.18    137.55 o
  -6  14   8     1509.43     1336.28    129.19 o
  -5  14   8       60.69       25.71     89.99 o
  -4  14   8      254.03      379.22     97.06 o
  -3  14   8     2038.87     2029.81    122.77 o
  -2  14   8      443.62      551.48     75.20 o
  -1  14   8     2446.99     2344.75    131.76 o
   0  14   8      151.09      262.24     82.91 o
   1  14   8     2422.67     2575.50    138.19 o
   2  14   8      397.10      283.45     97.06 o
   3  14   8     2043.11     1812.56    102.20 o
   4  14   8      246.62      108.62     77.13 o
   5  14   8       89.91      122.12     70.70 o
   6  14   8     1586.27     1378.06    113.12 o
   7  14   8     2082.81     1805.49    122.77 o
   8  14   8     2067.12     1853.69    151.69 o
  -7  15   8      643.90      734.02    251.96 o
  -6  15   8      277.45      308.52    109.91 o
  -5  15   8     2790.06     2673.84    165.83 o
  -4  15   8     1577.44     1632.59    142.69 o
  -3  15   8     2866.39     3069.13    230.75 o
  -2  15   8      904.41      734.02    121.48 o
  -1  15   8     1218.59     1499.54    124.05 o
   0  15   8      664.98      747.52    100.91 o
   1  15   8     1312.12     1396.05    137.55 o
   2  15   8      992.32     1133.81    113.12 o
   3  15   8     2899.51     2749.04    160.04 o
   4  15   8     1661.39     1505.96    124.69 o
   5  15   8     2576.58     2275.34    137.55 o
   6  15   8      300.47      294.38    109.91 o
   7  15   8      664.64      148.48    206.97 o
  -4  16   8       90.66       83.56    161.33 o
  -3  16   8     2010.28     1916.04    217.89 o
  -2  16   8      195.32      205.68    122.12 o
  -1  16   8     4092.79     4258.86    240.39 o
   0  16   8      542.41      654.32    122.77 o
   1  16   8     4132.42     3771.66    196.68 o
   2  16   8      193.95      328.45    101.55 o
   3  16   8     2047.08     2001.52    165.19 o
   4  16   8       88.16       12.86    142.05 o
   1   0   9    12924.33    13328.07    129.84 o
   2   0   9    33393.02    32279.56    316.88 o
   3   0   9     4760.87     5148.43     57.20 o
   4   0   9    38396.56    39340.81    349.66 o
   5   0   9      180.62      322.66     19.93 o
   6   0   9      945.61      642.11     24.42 o
   7   0   9        1.56       37.92     18.64 o
   8   0   9     2698.85     2567.14     56.56 o
   9   0   9      310.94      257.10     30.85 o
  10   0   9     4276.57     4343.06     84.84 o
  11   0   9     5749.06     6739.88    144.62 o
  12   0   9        0.89       25.71     44.35 o
  13   0   9     2798.09     3069.13    115.70 o
  14   0   9     1130.88      982.77     95.77 o
  15   0   9      909.57      796.37    104.13 o
 -15   1   9      718.37      747.52    109.91 o
 -14   1   9      192.52      102.20     82.91 o
 -13   1   9      511.39      367.01     70.70 o
 -12   1   9     1417.36     1155.66     65.56 o
 -11   1   9     1871.69     1958.46     63.63 o
 -10   1   9     1208.15     1227.65     50.78 o
  -9   1   9     1905.02     2132.65     59.13 o
  -8   1   9    12414.82    12705.88    144.62 o
  -7   1   9      507.26      548.27     34.07 o
  -6   1   9    21560.63    21690.25    212.75 o
  -5   1   9     1486.43     1751.49     33.42 o
  -4   1   9     9730.76    10498.04    115.05 o
  -3   1   9     5050.02     4909.97     67.49 o
  -2   1   9    12813.27    12222.54    124.05 o
  -1   1   9     4227.12     4123.89     51.42 o
   0   1   9    49230.15    48572.63    424.22 o
   1   1   9     4297.15     4237.65     52.06 o
   2   1   9    13700.58    12778.52    126.62 o
   3   1   9     5179.24     5148.43     68.77 o
   4   1   9     9692.09    10465.26    115.05 o
   5   1   9     1336.52     1613.30     32.14 o
   6   1   9    21691.37    22164.60    214.68 o
   7   1   9      462.25      590.04     27.00 o
   8   1   9    12862.02    12669.89    162.62 o
   9   1   9     1961.91     2029.80     57.85 o
  10   1   9     1192.24     1378.06     59.78 o
  11   1   9     1869.47     2022.73     79.06 o
  12   1   9     1455.78     1177.52     77.13 o
  13   1   9      529.15      294.38     62.99 o
  14   1   9      156.17      249.39     83.56 o
  15   1   9      722.72      687.10    100.91 o
 -15   2   9      763.06      894.07    143.98 o
 -14   2   9      722.19      712.81     98.34 o
 -13   2   9     1780.72     1751.49    100.91 o
 -12   2   9     4089.99     4535.25    118.91 o
 -11   2   9      657.32      760.37     57.20 o
 -10   2   9     3000.12     2851.24     77.13 o
  -9   2   9     2450.20     2290.76     61.70 o
  -8   2   9     5399.61     5776.40     85.49 o
  -7   2   9     7444.11     7538.82     97.70 o
  -6   2   9     1706.04     1524.60     37.28 o
  -5   2   9    10455.26    10862.48    133.69 o
  -4   2   9    19821.45    18488.07    174.19 o
  -3   2   9     1883.38     1425.62     24.42 o
  -2   2   9    21620.96    21360.52    210.82 o
  -1   2   9    16318.65    17371.61    169.04 o
   0   2   9    21996.11    19774.21    203.11 o
   1   2   9    16577.32    17882.60    171.61 o
   2   2   9    21429.32    20987.08    208.89 o
   3   2   9     1982.00     1594.02     32.14 o
   4   2   9    19384.78    18054.85    172.26 o
   5   2   9    10992.90    11731.48    121.48 o
   6   2   9     1731.74     1524.60     31.49 o
   7   2   9     7147.76     7221.94     95.13 o
   8   2   9     5427.68     5654.92     84.20 o
   9   2   9     2425.41     2391.67     70.70 o
  10   2   9     2993.34     2885.31     77.77 o
  11   2   9      814.71      769.37     57.85 o
  12   2   9     4075.24     4269.15    125.98 o
  13   2   9     1902.60     1916.04     91.27 o
  14   2   9      688.59      609.97     75.20 o
  15   2   9      696.02      525.77    110.55 o
 -15   3   9       58.95     -147.19    147.19 o
 -14   3   9     2142.40     2176.99    156.83 o
 -13   3   9      248.63      217.89     63.63 o
 -12   3   9     1321.99     1244.36     68.13 o
 -11   3   9     2890.52     3042.14     88.70 o
 -10   3   9     1177.48     1360.06     64.92 o
  -9   3   9     9377.99     9363.58    154.90 o
  -8   3   9    21979.82    21690.25    235.89 o
  -7   3   9      975.68     1144.74     37.92 o
  -6   3   9    23688.41    22212.80    215.32 o
  -5   3   9    10426.87    10123.32    113.12 o
  -4   3   9     9399.21     8648.85     89.34 o
  -3   3   9    35470.64    36011.37    365.08 o
  -2   3   9     3637.21     3491.42     47.56 o
  -1   3   9    15646.46    18379.44    195.40 o
   0   3   9    29923.22    29876.96    304.66 o
   1   3   9    17250.67    19977.96    181.26 o
   2   3   9     3449.49     3140.48     44.99 o
   3   3   9    36087.84    36806.45    338.09 o
   4   3   9     9533.32     8678.41     89.34 o
   5   3   9    10428.59     9724.17    110.55 o
   6   3   9    24358.99    23423.74    196.04 o
   7   3   9     1016.33     1227.65     33.42 o
   8   3   9    21269.30    20940.80    232.03 o
   9   3   9     9248.68     9787.80    158.76 o
  10   3   9     1307.38     1378.06     65.56 o
  11   3   9     2782.93     2698.91    100.27 o
  12   3   9     1402.11     1090.75     79.70 o
  13   3   9      190.47      244.25     77.77 o
  14   3   9     2183.99     2329.33    116.34 o
  15   3   9       68.63       25.71     89.99 o
 -15   4   9      150.20       64.28    276.38 o
 -14   4   9       73.66      172.90    109.91 o
 -13   4   9      891.79      861.29     84.84 o
 -12   4   9     3283.24     3463.14    103.48 o
 -11   4   9     1030.04     1117.74     64.28 o
 -10   4   9     9559.54     9551.27    172.26 o
  -9   4   9     1271.12     1138.95     53.99 o
  -8   4   9      831.05      913.35     38.57 o
  -7   4   9    21155.41    21760.95    236.53 o
  -6   4   9     2816.39     2599.92     48.85 o
  -5   4   9    22635.79    23032.31    243.60 o
  -4   4   9    33832.69    33412.73    322.66 o
  -3   4   9     5826.80     5369.54     82.27 o
  -2   4   9    25837.26    26408.68    234.60 o
  -1   4   9    26793.07    27037.93    237.17 o
   0   4   9     1609.74     1284.21     23.14 o
   1   4   9    27609.11    27064.28    263.53 o
   2   4   9    25832.25    26174.72    259.67 o
   3   4   9     5879.28     5299.48     70.06 o
   4   4   9    33394.63    32654.92    289.88 o
   5   4   9    22181.60    21926.78    260.96 o
   6   4   9     2952.65     2876.95     60.42 o
   7   4   9    21647.22    21879.22    237.17 o
   8   4   9      876.72      875.43     37.92 o
   9   4   9     1242.70     1090.75     58.49 o
  10   4   9     9786.24     9724.17    189.61 o
  11   4   9      982.73     1090.75     63.63 o
  12   4   9     3224.54     3453.50    113.12 o
  13   4   9      804.49      937.77     83.56 o
  14   4   9       79.63      127.91     70.70 o
  15   4   9      180.13      217.89    191.54 o
 -14   5   9     2199.15     2059.37    152.97 o
 -13   5   9      642.75     1038.68    103.48 o
 -12   5   9      100.17       83.56     70.06 o
 -11   5   9     1241.42     1210.94     83.56 o
 -10   5   9     3927.18     3930.42    100.27 o
  -9   5   9     4974.03     4481.25    107.34 o
  -8   5   9     4252.63     4406.70     84.84 o
  -7   5   9     2661.20     2998.43     61.70 o
  -6   5   9     5372.45     5643.35     84.20 o
  -5   5   9     5251.91     4764.71     77.77 o
  -4   5   9      495.14      417.79     26.35 o
  -3   5   9    36480.60    37455.63    372.15 o
  -2   5   9      201.00      179.33     12.86 o
  -1   5   9    44647.89    43751.36    402.36 o
   0   5   9        2.25       83.56     13.50 o
   1   5   9    44050.10    42519.21    396.58 o
   2   5   9      163.87      166.47     12.21 o
   3   5   9    36102.79    36868.15    338.73 o
   4   5   9      554.60      461.49     24.42 o
   5   5   9     5227.59     4809.06     77.77 o
   6   5   9     5074.40     5499.37     95.13 o
   7   5   9     2582.49     3015.78     61.70 o
   8   5   9     4263.27     4513.39     86.13 o
   9   5   9     4893.53     4206.80    104.13 o
  10   5   9     3939.97     3950.99    100.91 o
  11   5   9     1315.42     1255.93     68.13 o
  12   5   9      140.21      134.98     57.85 o
  13   5   9      667.40      861.29     89.34 o
  14   5   9     2211.56     1846.62    131.12 o
 -14   6   9      498.21      461.49    110.55 o
 -13   6   9     1126.77     1160.81    109.27 o
 -12   6   9      468.80      559.19     91.27 o
 -11   6   9      393.12      411.36     64.92 o
 -10   6   9     2155.45     2329.33     84.84 o
  -9   6   9      641.75      747.52     57.20 o
  -8   6   9     1374.11     1407.62     53.99 o
  -7   6   9     5319.02     4977.46     79.06 o
  -6   6   9     2654.63     2632.70     49.49 o
  -5   6   9    19338.92    19504.90    201.82 o
  -4   6   9     1759.72     2081.23     43.71 o
  -3   6   9    10786.61    10696.01    116.34 o
  -2   6   9     1964.30     2022.73     35.99 o
  -1   6   9    20281.68    20640.64    207.61 o
   0   6   9     5743.72     6147.91     88.06 o
   1   6   9    19071.38    19370.56    223.03 o
   2   6   9     2092.06     2117.86     36.64 o
   3   6   9    10690.60    10879.19    116.98 o
   4   6   9     1996.42     2214.92     44.99 o
   5   6   9    19666.42    19504.90    223.68 o
   6   6   9     2669.04     2502.87     55.92 o
   7   6   9     5323.00     4854.05    100.27 o
   8   6   9     1401.74     1487.32     49.49 o
   9   6   9      663.75      782.87     58.49 o
  10   6   9     2135.24     2344.75     85.49 o
  11   6   9      367.47      340.01     64.92 o
  12   6   9      435.99      361.23     57.85 o
  13   6   9     1133.11     1059.25     93.84 o
  14   6   9      474.14      468.56    114.41 o
 -13   7   9      250.40      115.70     96.41 o
 -12   7   9     2251.16     2615.99    147.83 o
 -11   7   9      249.57      166.47     70.06 o
 -10   7   9      596.22      654.32     69.42 o
  -9   7   9     3173.33     3149.48     98.98 o
  -8   7   9      332.72      345.80     44.99 o
  -7   7   9      137.32      237.17     39.21 o
  -6   7   9     4203.16     4269.15     83.56 o
  -5   7   9     5529.59     5691.55     97.06 o
  -4   7   9      828.07     1033.54     20.57 o
  -3   7   9     9218.63     9178.47    107.34 o
  -2   7   9     2133.03     2267.62     37.92 o
  -1   7   9    16098.21    16005.12    161.97 o
   0   7   9     5440.08     5160.00     80.34 o
   1   7   9    16271.30    15964.63    182.54 o
   2   7   9     2188.54     2329.33     38.57 o
   3   7   9     9893.86     9519.77    109.27 o
   4   7   9      704.52      856.14     32.78 o
   5   7   9     5457.74     5751.97     84.84 o
   6   7   9     4163.17     4227.37     83.56 o
   7   7   9      107.49      232.03     31.49 o
   8   7   9      289.90      392.08     37.92 o
   9   7   9     3231.43     3095.48     89.34 o
  10   7   9      524.80      424.22     59.78 o
  11   7   9      250.23      217.89     63.63 o
  12   7   9     2313.67     2757.40    134.98 o
  13   7   9      260.62      205.68    115.05 o
  14   7   9      376.92      205.68    211.46 o
 -13   8   9     1142.43     1133.81    140.12 o
 -12   8   9      358.02      313.66    102.20 o
 -11   8   9      171.68      166.47     82.91 o
 -10   8   9     1622.19     1751.49     93.84 o
  -9   8   9      564.36      597.76     59.13 o
  -8   8   9     3601.53     3663.68     97.06 o
  -7   8   9     2361.10     2066.44     65.56 o
  -6   8   9      789.06      666.53     37.28 o
  -5   8   9     1910.15     2022.73     57.85 o
  -4   8   9     4191.31     4062.18     61.06 o
  -3   8   9     3836.84     3625.11     67.49 o
  -2   8   9    11849.10    12116.48    141.41 o
  -1   8   9     5777.82     5631.13     71.99 o
   0   8   9      109.41       64.28     19.28 o
   1   8   9     6051.21     5825.24     85.49 o
   2   8   9    11652.03    12081.13    140.76 o
   3   8   9     3926.02     3880.28     59.78 o
   4   8   9     4321.73     4206.80     72.63 o
   5   8   9     1853.00     2081.23     58.49 o
   6   8   9      779.21      637.61     40.49 o
   7   8   9     2281.62     2001.52     64.28 o
   8   8   9     3516.56     3731.81     88.06 o
   9   8   9      562.00      674.89     58.49 o
  10   8   9     1652.09     1784.92     80.99 o
  11   8   9      172.67      148.48     89.99 o
  12   8   9      368.10      249.39     96.41 o
  13   8   9     1157.10     1002.69    127.26 o
 -12   9   9     1196.49      987.91    115.70 o
 -11   9   9     1889.79     1684.65    125.34 o
 -10   9   9     1336.37     1330.49     93.84 o
  -9   9   9      463.04      288.59     70.70 o
  -8   9   9     1324.35     1261.08     68.13 o
  -7   9   9      257.23      244.25     44.99 o
  -6   9   9     6090.33     6363.23    127.91 o
  -5   9   9     2633.40     2599.92     73.27 o
  -4   9   9     2031.60     2298.47     61.70 o
  -3   9   9     1877.87     1881.33     48.85 o
  -2   9   9     5658.55     5404.89     82.27 o
  -1   9   9      522.08      461.49     30.85 o
   0   9   9     7902.11     8693.84    119.55 o
   1   9   9      503.61      437.71     33.42 o
   2   9   9     5574.11     5440.24     94.48 o
   3   9   9     1790.88     1731.57     53.35 o
   4   9   9     2102.81     2214.92     60.42 o
   5   9   9     2772.84     2665.49     74.56 o
   6   9   9     6075.62     6248.82    126.62 o
   7   9   9      268.65      275.10     44.99 o
   8   9   9     1218.69     1378.06     77.13 o
   9   9   9      511.96      451.21     64.92 o
  10   9   9     1413.95     1378.06    100.91 o
  11   9   9     1902.62     1916.04    140.12 o
  12   9   9     1177.11     1324.71    128.55 o
  13   9   9      802.28      597.76    180.61 o
 -12  10   9        2.90       45.64    123.41 o
 -11  10   9      690.51      586.19    104.77 o
 -10  10   9     1097.39     1216.08    100.91 o
  -9  10   9     2705.52     3122.48    134.33 o
  -8  10   9     2310.49     2169.92     97.06 o
  -7  10   9     7773.59     8338.40    161.33 o
  -6  10   9      624.48      654.32     57.20 o
  -5  10   9     4893.90     5217.85    104.13 o
  -4  10   9     6571.21     6752.73    131.76 o
  -3  10   9      926.94      734.02     43.71 o
  -2  10   9     7675.97     7678.29    140.76 o
  -1  10   9      155.47      122.12     32.14 o
   0  10   9      298.26      179.33     32.14 o
   1  10   9      189.49      244.25     32.78 o
   2  10   9     7665.65     7847.98    127.91 o
   3  10   9      932.20      856.14     51.42 o
   4  10   9     6473.45     6687.17    118.27 o
   5  10   9     4854.05     4999.95    113.12 o
   6  10   9      612.91      548.27     52.71 o
   7  10   9     7813.90     8265.77    160.04 o
   8  10   9     2428.61     2329.33     92.56 o
   9  10   9     2753.71     2673.84    132.41 o
  10  10   9     1016.84      918.49    106.70 o
  11  10   9      653.25      540.55    115.70 o
  12  10   9        0.48       19.28     97.06 o
 -11  11   9     2825.54     2799.82    152.97 o
 -10  11   9      300.61      192.18     95.77 o
  -9  11   9     3285.86     3332.02    147.83 o
  -8  11   9     1000.22      903.71     81.63 o
  -7  11   9      984.79      903.71     62.35 o
  -6  11   9     3997.54     3970.91    100.91 o
  -5  11   9     1458.89     1456.47     73.27 o
  -4  11   9     3569.21     3538.98     95.13 o
  -3  11   9     4864.85     4742.85    110.55 o
  -2  11   9     5256.26     5571.36    131.76 o
  -1  11   9     7076.11     7032.33    147.83 o
   0  11   9    10251.11    10220.37    178.04 o
   1  11   9     6970.88     7086.32    121.48 o
   2  11   9     5586.60     6010.36    111.84 o
   3  11   9     4898.03     4920.90    112.48 o
   4  11   9     3625.72     3557.62     86.13 o
   5  11   9     1496.09     1549.67     69.42 o
   6  11   9     3916.10     3940.70    110.55 o
   7  11   9      989.18      903.71     71.99 o
   8  11   9     1105.23     1101.67     84.84 o
   9  11   9     3233.70     3387.94    167.76 o
  10  11   9      260.10      322.66    103.48 o
  11  11   9     2828.51     2937.37    156.19 o
 -10  12   9      725.34      629.90    128.55 o
  -9  12   9     1494.80     1425.62    139.48 o
  -8  12   9     1427.76     1414.05    132.41 o
  -7  12   9     2538.21     2690.55    124.69 o
  -6  12   9     2127.23     2399.39    102.20 o
  -5  12   9     3817.83     3920.78    120.19 o
  -4  12   9     2976.22     2740.69    109.27 o
  -3  12   9     1990.16     1888.40     83.56 o
  -2  12   9     5356.44     5299.48    140.12 o
  -1  12   9     1264.60     1177.52     82.27 o
   0  12   9     8623.09     8708.62    179.33 o
   1  12   9     1294.64     1210.94     66.85 o
   2  12   9     5153.59     5252.55    139.48 o
   3  12   9     1974.54     2154.50     89.34 o
   4  12   9     2982.57     2749.04     92.56 o
   5  12   9     3786.29     4217.08    114.41 o
   6  12   9     2131.87     2321.61     92.56 o
   7  12   9     2554.31     2690.55     99.63 o
   8  12   9     1352.20     1272.65    108.62 o
   9  12   9     1442.39     1639.01    123.41 o
  10  12   9      701.02      796.37    122.12 o
  -9  13   9     1038.96     1007.83    122.12 o
  -8  13   9      435.56      468.56    114.41 o
  -7  13   9     1358.00     1144.74    113.77 o
  -6  13   9     1572.62     1480.90    116.98 o
  -5  13   9      605.29      791.87    103.48 o
  -4  13   9     3969.02     4654.80    152.97 o
  -3  13   9     3191.33     2945.72    130.48 o
  -2  13   9     3934.52     4072.47    143.33 o
  -1  13   9      562.37      431.29     70.06 o
   0  13   9     1098.63      997.55     91.27 o
   1  13   9      673.04      782.87     89.99 o
   2  13   9     3824.57     3625.11    125.34 o
   3  13   9     3159.73     3149.48    107.98 o
   4  13   9     4001.44     4196.52    124.69 o
   5  13   9      569.84      437.71     70.70 o
   6  13   9     1571.77     1396.05     89.99 o
   7  13   9     1355.35      972.48     95.13 o
   8  13   9      471.85      345.80    110.55 o
   9  13   9      978.61     1080.46    126.62 o
  -8  14   9      105.57      108.62    122.12 o
  -7  14   9      687.34      521.91    153.62 o
  -6  14   9      341.02      345.80    110.55 o
  -5  14   9      833.93      637.61    101.55 o
  -4  14   9      135.10       95.77     89.34 o
  -3  14   9      555.23      621.54    107.98 o
  -2  14   9     1808.63     1951.39    120.19 o
  -1  14   9     1428.02     1360.06    100.27 o
   0  14   9     4252.79     4416.98    181.26 o
   1  14   9     1479.74     1171.73    115.05 o
   2  14   9     1860.58     1651.87    117.62 o
   3  14   9      550.41      482.71     84.84 o
   4  14   9      195.48      294.38     71.35 o
   5  14   9      871.35      609.97     75.20 o
   6  14   9      335.58      269.96    102.84 o
   7  14   9      748.75      760.37    115.05 o
   8  14   9       84.63      115.70     96.41 o
  -6  15   9      144.76      257.10    128.55 o
  -5  15   9      883.12      962.84    129.19 o
  -4  15   9      462.38      674.89    116.34 o
  -3  15   9     1873.42     1972.60    192.18 o
  -2  15   9      114.19      294.38    129.19 o
  -1  15   9      714.25      578.48    107.98 o
   0  15   9        0.56       50.78     96.41 o
   1  15   9      654.49      805.37    113.77 o
   2  15   9      115.92      -83.56     96.41 o
   3  15   9     1893.13     1839.55    151.05 o
   4  15   9      429.13      461.49    127.26 o
   5  15   9      883.48      637.61     97.06 o
   6  15   9      158.59      275.10    114.41 o
  -4  16   9        7.26       50.78    172.90 o
  -3  16   9        0.95      185.75    129.19 o
  -2  16   9      153.69       89.34    140.76 o
  -1  16   9     1193.64     1401.84    174.19 o
   0  16   9      237.22      288.59    114.41 o
   1  16   9     1125.70     1064.39    131.12 o
   2  16   9      167.39      108.62    122.12 o
   3  16   9        0.60      -50.78    121.48 o
   4  16   9       10.27      -32.14    154.90 o
   0   0  10    86140.26    87517.51    996.26 o
   1   0  10     5184.51     5264.12     70.06 o
   2   0  10     4228.94     4041.61     61.06 o
   3   0  10     9569.68     8470.80    103.48 o
   4   0  10      505.82      769.37     27.00 o
   5   0  10    19487.14    18575.48    174.83 o
   6   0  10    14513.57    15243.46    158.12 o
   7   0  10    11397.90    11696.77    156.19 o
   8   0  10    10797.10     9803.23    142.69 o
   9   0  10      246.05      205.68     32.14 o
  10   0  10      375.35      322.66     37.28 o
  11   0  10     2461.56     2329.33     84.84 o
  12   0  10      510.23      586.19     70.06 o
  13   0  10     1819.29     1908.97    118.91 o
  14   0  10      114.61      179.33     77.13 o
  15   0  10       79.65      102.20     89.34 o
 -15   1  10      435.06      308.52     89.99 o
 -14   1  10       43.82      160.69    103.48 o
 -13   1  10      228.22      185.75     70.06 o
 -12   1  10      173.30      262.24     64.92 o
 -11   1  10     2191.03     2306.19     77.13 o
 -10   1  10     2073.39     2147.43     66.85 o
  -9   1  10    10144.76    10220.37    161.97 o
  -8   1  10     2089.71     2454.66     47.56 o
  -7   1  10     6567.95     6595.90     91.27 o
  -6   1  10     1887.97     1704.57     39.85 o
  -5   1  10      876.81      805.37     27.00 o
  -4   1  10    29296.74    29876.96    277.03 o
  -3   1  10     8459.18     8708.62     89.99 o
  -2   1  10    31047.45    29655.85    276.38 o
  -1   1  10     3203.78     3104.48     44.35 o
   0   1  10    39372.84    39531.71    382.44 o
   1   1  10     2769.40     2732.33     41.78 o
   2   1  10    30767.94    29490.66    275.10 o
   3   1  10     8765.47     9271.03    107.98 o
   4   1  10    29661.80    29545.30    275.74 o
   5   1  10      892.29      752.02     26.35 o
   6   1  10     1900.67     1751.49     40.49 o
   7   1  10     6709.87     6752.73     92.56 o
   8   1  10     2226.28     2791.46     59.13 o
   9   1  10     9778.56     9819.29    142.69 o
  10   1  10     2279.56     2337.04     77.77 o
  11   1  10     2168.98     2337.04     85.49 o
  12   1  10      145.83      249.39     58.49 o
  13   1  10      196.06       95.77     57.85 o
  14   1  10       34.92        0.00     64.28 o
  15   1  10      461.20      361.23     97.70 o
 -15   2  10        0.03       95.77    114.41 o
 -14   2  10      372.63      559.19    109.91 o
 -13   2  10     1302.74     1348.49     88.06 o
 -12   2  10       22.84      -19.28     51.42 o
 -11   2  10     1881.03     1986.74     71.35 o
 -10   2  10      212.93      224.96     38.57 o
  -9   2  10      198.05      122.12     32.14 o
  -8   2  10     1886.15     1937.25     49.49 o
  -7   2  10     5078.04     4842.48     78.42 o
  -6   2  10    12587.12    12011.07    140.76 o
  -5   2  10     9058.51     9566.69    109.91 o
  -4   2  10    30067.84    29655.85    276.38 o
  -3   2  10    21107.60    21173.48    186.40 o
  -2   2  10    31871.52    32712.77    289.88 o
  -1   2  10     7503.08     7086.32     94.48 o
   0   2  10    18245.55    19214.38    199.90 o
   1   2  10     6806.34     6350.37     76.49 o
   2   2  10    30823.67    31478.05    284.74 o
   3   2  10    22161.73    22404.34    215.96 o
   4   2  10    30160.30    29243.21    274.45 o
   5   2  10     8437.47     9117.41     91.91 o
   6   2  10    12161.59    11748.83    121.48 o
   7   2  10     4535.23     4206.80     62.35 o
   8   2  10     1852.13     1751.49     40.49 o
   9   2  10      170.66      179.33     38.57 o
  10   2  10      249.95      217.89     44.99 o
  11   2  10     1755.68     1839.55     82.27 o
  12   2  10       12.44       45.64     58.49 o
  13   2  10     1294.19     1278.43     91.91 o
  14   2  10      361.97      334.23     76.49 o
  15   2  10        2.52      -19.28     90.63 o
 -15   3  10      148.73       45.64    244.89 o
 -14   3  10      100.17      166.47     82.91 o
 -13   3  10      473.75      507.77     75.84 o
 -12   3  10      161.53      185.75     50.13 o
 -11   3  10      523.06      345.80     50.78 o
 -10   3  10      780.82      738.52     56.56 o
  -9   3  10     1825.05     1798.42     61.06 o
  -8   3  10     5579.18     5171.57     92.56 o
  -7   3  10     5886.88     6135.05    100.27 o
  -6   3  10     8985.82     8949.65    106.05 o
  -5   3  10     4426.53     4416.98     53.35 o
  -4   3  10     9461.82     9488.28    124.69 o
  -3   3  10     8508.50     8382.75     88.06 o
  -2   3  10    37176.90    35375.04    301.45 o
  -1   3  10    34448.16    34774.71    329.09 o
   0   3  10    80085.36    74214.51    698.67 o
   1   3  10    34174.48    34535.61    327.80 o
   2   3  10    37101.98    36377.09    336.16 o
   3   3  10     9004.62     8813.39     90.63 o
   4   3  10     9093.34     9071.13    106.70 o
   5   3  10     4217.44     4082.75     61.70 o
   6   3  10     8786.70     9025.50     91.27 o
   7   3  10     5738.00     6198.04    100.91 o
   8   3  10     5625.42     5287.26     93.20 o
   9   3  10     1929.27     1738.00     66.85 o
  10   3  10      734.55      764.87     57.85 o
  11   3  10      456.30      313.66     51.42 o
  12   3  10      130.16       95.77     57.85 o
  13   3  10      485.03      468.56     76.49 o
  14   3  10       93.21      108.62     70.06 o
  15   3  10      109.07      224.96    206.97 o
 -14   4  10      477.55      605.47    122.12 o
 -13   4  10      215.56      205.68     78.42 o
 -12   4  10      154.53      345.80     65.56 o
 -11   4  10     1236.60     1221.87     72.63 o
 -10   4  10      377.31      340.01     50.13 o
  -9   4  10     4376.65     4280.07     94.48 o
  -8   4  10      375.57      328.45     32.14 o
  -7   4  10      536.84      548.27     34.07 o
  -6   4  10     5240.52     4720.36     77.13 o
  -5   4  10    13187.02    13254.15    165.83 o
  -4   4  10    32072.38    31506.33    284.74 o
  -3   4  10    29595.91    27116.99    264.17 o
  -2   4  10    38872.65    39755.39    351.58 o
  -1   4  10    23577.11    23032.31    219.18 o
   0   4  10    27736.97    27727.60    293.74 o
   1   4  10    23711.04    23718.77    222.39 o
   2   4  10    38384.05    39277.18    381.15 o
   3   4  10    30272.32    28129.96    268.67 o
   4   4  10    32161.43    31620.10    285.38 o
   5   4  10    13068.51    13235.51    165.83 o
   6   4  10     5637.29     5102.79     91.91 o
   7   4  10      582.23      492.99     32.14 o
   8   4  10      357.11      340.01     32.78 o
   9   4  10     4401.69     4123.89    102.84 o
  10   4  10      357.70      232.03     43.71 o
  11   4  10     1255.50     1122.88     70.06 o
  12   4  10      138.92      224.96     64.92 o
  13   4  10      266.80      262.24     70.06 o
  14   4  10      565.04      451.21     88.70 o
 -14   5  10      290.79      288.59    109.27 o
 -13   5  10      106.04       77.77     77.77 o
 -12   5  10     2039.00     1881.33    111.20 o
 -11   5  10      283.33      302.74     64.28 o
 -10   5  10      365.63      308.52     59.13 o
  -9   5  10      764.55      842.00     46.28 o
  -8   5  10     2795.45     3104.48     62.35 o
  -7   5  10     9954.31     9930.49    127.91 o
  -6   5  10     5559.08     5499.37     82.91 o
  -5   5  10    18458.24    18531.77    218.54 o
  -4   5  10     1681.29     1606.88     32.14 o
  -3   5  10     6735.18     6440.36     89.99 o
  -2   5  10     7663.79     6991.84     93.84 o
  -1   5  10    31759.11    32164.51    287.31 o
   0   5  10    10377.05    10075.11    128.55 o
   1   5  10    31492.26    31963.32    286.67 o
   2   5  10     7864.14     6965.48     80.34 o
   3   5  10     6346.87     6363.23     89.34 o
   4   5  10     1612.83     1480.90     30.85 o
   5   5  10    18324.43    18444.36    196.04 o
   6   5  10     5545.62     5440.24     94.48 o
   7   5  10    10654.48    10547.53    148.48 o
   8   5  10     2730.48     2945.72     69.42 o
   9   5  10      825.79      814.36     50.13 o
  10   5  10      376.80      275.10     50.78 o
  11   5  10      273.39      302.74     64.28 o
  12   5  10     2058.46     1826.05     89.34 o
  13   5  10      123.55       32.14     71.35 o
  14   5  10      286.45      313.66     90.63 o
 -14   6  10      369.37      334.23    114.41 o
 -13   6  10      973.88     1144.74    113.77 o
 -12   6  10      529.23      525.77     77.13 o
 -11   6  10     1588.67     1632.59     97.06 o
 -10   6  10     1363.91     1425.62     78.42 o
  -9   6  10     2611.51     2542.72     88.70 o
  -8   6  10     4427.02     4416.98     85.49 o
  -7   6  10      903.98      778.37     40.49 o
  -6   6  10     5821.22     6072.70     87.41 o
  -5   6  10    10662.34    10613.09    132.41 o
  -4   6  10     4737.76     4567.38     53.99 o
  -3   6  10    13665.01    14231.13    152.97 o
  -2   6  10     5097.72     5068.08     68.77 o
  -1   6  10     7068.39     7072.82     94.48 o
   0   6  10     1620.65     1944.32     42.42 o
   1   6  10     7511.30     7552.96    111.20 o
   2   6  10     5398.75     5275.69     70.06 o
   3   6  10    13543.83    14155.29    152.33 o
   4   6  10     4414.67     4374.56     63.63 o
   5   6  10    10299.46    10514.11    147.83 o
   6   6  10     5798.30     6010.36     99.63 o
   7   6  10      779.93      778.37     44.99 o
   8   6  10     4333.48     4385.48     84.84 o
   9   6  10     2372.76     2245.13     75.84 o
  10   6  10     1331.60     1360.06     77.13 o
  11   6  10     1556.89     1665.37     78.42 o
  12   6  10      553.68      548.27     71.35 o
  13   6  10      978.54     1038.68    113.77 o
  14   6  10      326.79      185.75    102.84 o
 -13   7  10       82.07       32.14     90.63 o
 -12   7  10      755.18      699.96    110.55 o
 -11   7  10      232.24      224.96     77.13 o
 -10   7  10     3285.08     3519.70    104.77 o
  -9   7  10     5630.56     6147.91    138.19 o
  -8   7  10     2466.94     2478.44     71.99 o
  -7   7  10     9888.46    10514.11    147.83 o
  -6   7  10     4177.53     4227.37     83.56 o
  -5   7  10     3690.55     3840.43     79.70 o
  -4   7  10     4234.50     4269.15     62.99 o
  -3   7  10     4431.53     4503.11     64.28 o
  -2   7  10     3490.19     3605.83     57.85 o
  -1   7  10    17444.72    17946.87    214.68 o
   0   7  10     2265.70     2207.20     44.99 o
   1   7  10    17498.90    18227.75    172.90 o
   2   7  10     3625.83     3751.73     59.13 o
   3   7  10     4342.88     4374.56     63.63 o
   4   7  10     4332.30     4185.59     72.63 o
   5   7  10     3690.47     4031.97     71.35 o
   6   7  10     4430.94     4600.16     86.77 o
   7   7  10     9905.78    10514.11    147.83 o
   8   7  10     2512.83     2591.57     73.27 o
   9   7  10     5775.08     6172.97    163.90 o
  10   7  10     3307.48     3529.34    114.41 o
  11   7  10      191.85      148.48     64.28 o
  12   7  10      716.38      540.55     97.06 o
  13   7  10       78.91      237.17     96.41 o
 -13   8  10      805.82      791.87    135.62 o
 -12   8  10      779.81      879.92    123.41 o
 -11   8  10     2496.24     2399.39    133.69 o
 -10   8  10     2557.19     2893.66     95.13 o
  -9   8  10       32.70        6.43     45.64 o
  -8   8  10     2773.24     2928.37     86.77 o
  -7   8  10     2925.22     2842.24     68.13 o
  -6   8  10     4006.38     3615.47     77.13 o
  -5   8  10     7991.18     8367.96    131.76 o
  -4   8  10     2690.71     2367.89     54.63 o
  -3   8  10    10596.99    10829.05    133.69 o
  -2   8  10     1045.62     1295.78     40.49 o
  -1   8  10     4534.65     4820.63     77.77 o
   0   8  10     4914.89     4481.25     75.20 o
   1   8  10     4802.63     5114.36     80.34 o
   2   8  10     1140.49     1450.04     36.64 o
   3   8  10    10952.15    11558.58    154.90 o
   4   8  10     2909.58     2665.49     66.20 o
   5   8  10     8079.09     8544.72    133.69 o
   6   8  10     3942.64     3712.52     88.06 o
   7   8  10     3124.19     3060.13     79.70 o
   8   8  10     2667.88     2902.66     86.13 o
   9   8  10       25.55      -32.14     52.06 o
  10   8  10     2690.01     3185.47    108.62 o
  11   8  10     2403.90     2439.24    118.91 o
  12   8  10      847.92      922.99    107.34 o
  13   8  10      811.36      507.77    115.70 o
 -12   9  10      129.11       -6.43    104.13 o
 -11   9  10      142.32      172.90     90.63 o
 -10   9  10      180.49       77.77     64.92 o
  -9   9  10     1339.66     1348.49     82.27 o
  -8   9  10     1168.70     1112.60     64.28 o
  -7   9  10     1341.94     1155.66     48.85 o
  -6   9  10      540.45      500.06     46.92 o
  -5   9  10     4719.86     4567.38     97.70 o
  -4   9  10     8003.60     8178.35    130.48 o
  -3   9  10     8165.04     8382.75    146.55 o
  -2   9  10     9299.21     8949.65    136.26 o
  -1   9  10     2973.52     3222.11     63.63 o
   0   9  10      223.74      192.18     27.00 o
   1   9  10     2888.33     3131.48     62.99 o
   2   9  10     9109.28     8559.50    118.91 o
   3   9  10     8107.47     8323.62    131.76 o
   4   9  10     7795.88     7749.00    127.26 o
   5   9  10     4347.09     4154.74     82.91 o
   6   9  10      449.49      379.22     50.13 o
   7   9  10     1341.49     1171.73     60.42 o
   8   9  10     1164.53      987.91     70.70 o
   9   9  10     1251.12     1227.65     84.20 o
  10   9  10      125.53       64.28     77.13 o
  11   9  10      187.41       19.28     84.20 o
  12   9  10      114.17       12.86    103.48 o
 -12  10  10      482.46      379.22    146.55 o
 -11  10  10      144.38       32.14    102.84 o
 -10  10  10      216.80       70.70     83.56 o
  -9  10  10      219.26      115.70     77.77 o
  -8  10  10     1773.35     1965.53     85.49 o
  -7  10  10     3567.65     3682.96    107.34 o
  -6  10  10     2793.20     2665.48     82.91 o
  -5  10  10     1109.01     1155.66     59.78 o
  -4  10  10      348.39      302.74     44.35 o
  -3  10  10     1771.20     1619.73     64.28 o
  -2  10  10     2420.41     2430.88     71.35 o
  -1  10  10    19095.50    19326.21    267.38 o
   0  10  10     8516.41     8048.52    129.19 o
   1  10  10    19156.43    20000.46    249.39 o
   2  10  10     2599.61     2567.14     64.92 o
   3  10  10     1762.14     1651.87     58.49 o
   4  10  10      315.27      345.80     38.57 o
   5  10  10     1161.32     1221.87     55.92 o
   6  10  10     2782.62     2559.43     80.99 o
   7  10  10     3595.91     3801.22    108.62 o
   8  10  10     1838.55     1839.55     89.34 o
   9  10  10      244.22      102.20     75.84 o
  10  10  10      174.47      185.75     89.34 o
  11  10  10      175.15       89.34     95.77 o
  12  10  10      484.23      514.84    127.26 o
 -11  11  10     1109.33      933.27    127.26 o
 -10  11  10     1331.45     1290.00    126.62 o
  -9  11  10      184.67      199.25    101.55 o
  -8  11  10      477.98      411.36     77.77 o
  -7  11  10     1027.28     1199.37     77.77 o
  -6  11  10     1157.84     1244.36     68.13 o
  -5  11  10     5168.94     5404.89    117.62 o
  -4  11  10     5510.33     6147.91    138.19 o
  -3  11  10    10837.44    11644.71    207.61 o
  -2  11  10     3912.36     3406.58     93.84 o
  -1  11  10     1396.64     1383.84     65.56 o
   0  11  10      229.44      398.51     44.99 o
   1  11  10     1365.58     1505.96     49.49 o
   2  11  10     4040.04     3860.36     79.70 o
   3  11  10    10740.55    11870.95    192.18 o
   4  11  10     5614.35     6084.92    125.34 o
   5  11  10     5546.53     5923.59    135.62 o
   6  11  10     1142.20     1360.06     70.70 o
   7  11  10      996.18      957.70     69.42 o
   8  11  10      489.58      328.45     69.42 o
   9  11  10      172.25      224.96     96.41 o
  10  11  10     1244.89     1414.05    138.83 o
  11  11  10     1215.47     1155.66    147.19 o
 -10  12  10      228.23      275.10    135.62 o
  -9  12  10     1594.87     1396.05    155.55 o
  -8  12  10      963.13      769.37    102.20 o
  -7  12  10     2343.11     2551.08    113.12 o
  -6  12  10     2087.34     2029.81     93.84 o
  -5  12  10      135.16      127.91     57.85 o
  -4  12  10      264.64      179.33     57.85 o
  -3  12  10     2230.11     2463.02    111.20 o
  -2  12  10     3117.48     2998.43    105.41 o
  -1  12  10     6050.59     6109.98    150.40 o
   0  12  10     6142.31     5703.77    145.26 o
   1  12  10     6175.88     6235.96    139.48 o
   2  12  10     2935.00     2842.24     93.84 o
   3  12  10     2188.99     2407.10     94.48 o
   4  12  10      261.79      244.25     52.71 o
   5  12  10      120.96       57.85     51.42 o
   6  12  10     2010.26     1853.69     82.91 o
   7  12  10     2339.63     2430.88    102.84 o
   8  12  10     1092.29     1085.60    111.20 o
   9  12  10     1601.06     1606.88    128.55 o
  10  12  10      231.95      334.23    123.41 o
  -9  13  10       75.30       32.14    128.55 o
  -8  13  10       94.73      160.69    103.48 o
  -7  13  10      969.26     1038.68    108.62 o
  -6  13  10     1736.79     1979.67    121.48 o
  -5  13  10     3025.09     2851.24    128.55 o
  -4  13  10     2233.65     2360.18    101.55 o
  -3  13  10      995.38      734.02     82.27 o
  -2  13  10      767.76      805.37     81.63 o
  -1  13  10      802.33      666.53     78.42 o
   0  13  10       83.17      148.48     64.28 o
   1  13  10      753.17      738.52     91.27 o
   2  13  10      843.40      674.89     79.06 o
   3  13  10      925.86      879.92     71.35 o
   4  13  10     2394.32     2275.34     99.63 o
   5  13  10     3015.47     2774.11    109.91 o
   6  13  10     1643.73     1691.72     98.98 o
   7  13  10      960.38      982.77     95.77 o
   8  13  10       97.53      179.33    102.84 o
   9  13  10       77.71      154.26    103.48 o
  -8  14  10     3141.19     2920.01    251.32 o
  -7  14  10      497.40      269.96    115.70 o
  -6  14  10      919.46      918.49    126.62 o
  -5  14  10      310.10      379.22    109.27 o
  -4  14  10        1.04       19.28     84.20 o
  -3  14  10     1264.12     1324.71    128.55 o
  -2  14  10     1386.98     1407.62    120.19 o
  -1  14  10      707.38      760.37    101.55 o
   0  14  10     1042.62     1155.66    114.41 o
   1  14  10      715.54      521.91     95.13 o
   2  14  10     1429.81     1487.32    136.26 o
   3  14  10     1279.67     1048.97     98.98 o
   4  14  10        1.33       32.14     77.77 o
   5  14  10      290.01      313.66     76.49 o
   6  14  10      933.21      942.91     98.34 o
   7  14  10      476.10      411.36    116.98 o
   8  14  10     3168.91     2981.08    183.83 o
  -6  15  10     2138.89     2008.59    172.26 o
  -5  15  10     1984.34     1632.59    149.12 o
  -4  15  10     1398.19     1671.79    151.05 o
  -3  15  10      466.30      500.06    129.19 o
  -2  15  10      138.11      237.17    128.55 o
  -1  15  10      850.04      617.68    123.41 o
   0  15  10       12.03      -70.70     97.06 o
   1  15  10      865.91      725.66    103.48 o
   2  15  10      120.09       32.14    102.84 o
   3  15  10      474.95      475.64    108.62 o
   4  15  10     1291.28     1499.54    149.12 o
   5  15  10     2020.08     1511.75    136.91 o
   6  15  10     2173.49     2081.23    138.83 o
  -3  16  10      882.64      899.21    178.04 o
  -2  16  10      524.95      431.29    146.55 o
  -1  16  10     1198.46     1232.79    174.83 o
   0  16  10       15.98      -37.92    115.05 o
   1  16  10     1140.28     1133.81    134.98 o
   2  16  10      554.99      514.84    149.12 o
   3  16  10      829.71      642.11    129.84 o
   4  16  10      702.48      489.78    181.26 o
   1   0  11    20790.09    20548.08    183.83 o
   2   0  11      221.29      237.17     19.93 o
   3   0  11    86616.67    82976.48    785.44 o
   4   0  11      472.07      532.84     18.64 o
   5   0  11    53067.45    50355.62    467.92 o
   6   0  11      916.75      856.14     23.78 o
   7   0  11     7012.88     6299.59     89.34 o
   8   0  11      503.88      455.07     37.92 o
   9   0  11      377.83      500.06     39.21 o
  10   0  11        0.38       45.64     38.57 o
  11   0  11      107.42       32.14     38.57 o
  12   0  11     2455.21     2502.87     88.06 o
  13   0  11       12.98       45.64     58.49 o
  14   0  11     1400.20     1474.47    123.41 o
  15   0  11        3.10       57.85     96.41 o
 -15   1  11      448.94      566.91    110.55 o
 -14   1  11      437.77      392.08     95.13 o
 -13   1  11       81.33      244.25     77.77 o
 -12   1  11      449.04      417.79     78.42 o
 -11   1  11       91.98      102.20     45.64 o
 -10   1  11     1769.15     1751.49     60.42 o
  -9   1  11     5562.85     5464.02    106.70 o
  -8   1  11     5022.57     5252.55     81.63 o
  -7   1  11    14448.64    14250.42    152.97 o
  -6   1  11     1565.93     1389.63     30.21 o
  -5   1  11     7597.69     8323.62    102.20 o
  -4   1  11      836.23      782.87     31.49 o
  -3   1  11    19678.25    18401.29    196.04 o
  -2   1  11     4727.45     4676.65     65.56 o
  -1   1  11    84640.09    79956.20    680.03 o
   0   1  11     6976.27     5416.46     59.13 o
   1   1  11    83885.04    80228.72    681.32 o
   2   1  11     4308.52     4290.36     62.99 o
   3   1  11    18763.31    17498.87    169.69 o
   4   1  11      917.72      861.29     23.78 o
   5   1  11     7920.74     8753.62    104.77 o
   6   1  11     1524.04     1324.71     41.14 o
   7   1  11    15071.91    15144.48    177.40 o
   8   1  11     5079.25     5068.08     91.27 o
   9   1  11     5266.25     5357.97    105.41 o
  10   1  11     1700.27     1791.99     61.06 o
  11   1  11       98.79      154.26     45.64 o
  12   1  11      427.46      308.52     64.92 o
  13   1  11       71.06       89.34     63.63 o
  14   1  11      421.85      525.77    102.84 o
  15   1  11      485.36      475.64     97.70 o
 -15   2  11      297.93       50.78    115.70 o
 -14   2  11      498.47      417.79     88.70 o
 -13   2  11      151.23      313.66     76.49 o
 -12   2  11     2417.24     2360.18    101.55 o
 -11   2  11      515.89      551.48     52.71 o
 -10   2  11     1300.92     1261.08     51.42 o
  -9   2  11     1389.95     1272.65     57.20 o
  -8   2  11     1334.41     1480.90     43.06 o
  -7   2  11     1177.41     1160.81     38.57 o
  -6   2  11     4121.12     4364.27     63.63 o
  -5   2  11    21378.94    20987.08    208.89 o
  -4   2  11    11585.75    10597.02    115.70 o
  -3   2  11    35953.26    35768.41    303.38 o
  -2   2  11     6417.02     5715.33     72.63 o
  -1   2  11    15872.14    15402.22    159.40 o
   0   2  11      109.60      115.70     12.21 o
   1   2  11    16034.93    16188.31    163.26 o
   2   2  11     6429.63     5825.24     73.27 o
   3   2  11    37039.29    37548.82    372.80 o
   4   2  11    11141.70    10042.97    112.48 o
   5   2  11    20527.73    20617.50    184.47 o
   6   2  11     4144.00     4269.15     73.27 o
   7   2  11     1117.04     1155.66     32.78 o
   8   2  11     1293.30     1324.71     46.92 o
   9   2  11     1410.13     1342.06     58.49 o
  10   2  11     1326.79     1330.49     70.06 o
  11   2  11      510.44      609.97     63.63 o
  12   2  11     2417.70     2518.94    104.77 o
  13   2  11      146.00      232.03     70.70 o
  14   2  11      508.06      492.99     81.63 o
  15   2  11      287.10       83.56     96.41 o
 -15   3  11      124.03      115.70    270.60 o
 -14   3  11      290.59       32.14     97.06 o
 -13   3  11      723.58      699.95     89.34 o
 -12   3  11      271.56      302.74     58.49 o
 -11   3  11       47.05       37.92     51.42 o
 -10   3  11     5290.07     5643.35    132.41 o
  -9   3  11     1994.37     1916.04     70.06 o
  -8   3  11     6746.29     6569.55    116.98 o
  -7   3  11     6753.50     7045.83    107.98 o
  -6   3  11     1254.58     1188.45     38.57 o
  -5   3  11     5333.37     5381.10     58.49 o
  -4   3  11     4905.86     5240.98     69.42 o
  -3   3  11      665.31      791.87     18.00 o
  -2   3  11    10957.77    10172.16    129.19 o
  -1   3  11    14348.45    14674.63    155.55 o
   0   3  11      257.28      102.20     19.28 o
   1   3  11    14056.29    14269.70    152.97 o
   2   3  11    11068.67    10172.16    113.12 o
   3   3  11      838.72      884.42     23.78 o
   4   3  11     4545.57     4798.13     66.85 o
   5   3  11     5195.59     5240.98     69.42 o
   6   3  11     1369.62     1244.36     39.85 o
   7   3  11     6436.30     6752.73    105.41 o
   8   3  11     6285.24     6635.11    117.62 o
   9   3  11     2140.05     2237.41     83.56 o
  10   3  11     5402.24     5998.14    149.12 o
  11   3  11       40.44        0.00     64.28 o
  12   3  11      257.45      257.10     64.28 o
  13   3  11      774.45      708.31     77.13 o
  14   3  11      256.47      217.89     70.70 o
  15   3  11       87.40       25.71    192.18 o
 -14   4  11      291.71      192.18    122.12 o
 -13   4  11       19.37      -37.92     76.49 o
 -12   4  11     2179.40     2214.92    105.41 o
 -11   4  11     1862.57     2162.21     89.34 o
 -10   4  11      608.87      637.61     56.56 o
  -9   4  11      741.73      957.70     49.49 o
  -8   4  11     2822.28     2816.53     68.13 o
  -7   4  11      430.79      373.44     30.85 o
  -6   4  11    28020.39    28129.96    295.67 o
  -5   4  11      603.26      708.31     25.71 o
  -4   4  11     8028.71     8236.20    101.55 o
  -3   4  11     2947.52     2749.04     50.13 o
  -2   4  11     1663.06     1818.98     34.07 o
  -1   4  11      195.24      148.48     19.28 o
   0   4  11     8263.07     8828.82    105.41 o
   1   4  11      153.42      102.20     12.86 o
   2   4  11     1694.16     1812.56     41.14 o
   3   4  11     2875.85     2783.11     42.42 o
   4   4  11     8256.25     8663.63    104.77 o
   5   4  11      869.57      937.77     34.07 o
   6   4  11    29288.79    30155.27    334.23 o
   7   4  11      536.40      566.91     30.85 o
   8   4  11     2848.00     2816.53     68.13 o
   9   4  11      829.72      937.77     59.13 o
  10   4  11      684.53      586.19     50.78 o
  11   4  11     1844.29     2154.50     89.34 o
  12   4  11     2181.84     2313.90    115.70 o
  13   4  11       19.58      102.20     69.42 o
  14   4  11      287.09      232.03     82.91 o
 -14   5  11      232.58      308.52    115.70 o
 -13   5  11      969.55      782.87     89.99 o
 -12   5  11       97.38       57.85     64.92 o
 -11   5  11       94.86       83.56     57.20 o
 -10   5  11     2327.76     2352.47     93.20 o
  -9   5  11      280.31      212.75     44.35 o
  -8   5  11     4533.19     4798.13     88.70 o
  -7   5  11     4119.60     3950.99     70.70 o
  -6   5  11      109.78      108.62     31.49 o
  -5   5  11      214.55       64.28     25.71 o
  -4   5  11    16631.82    17308.62    169.04 o
  -3   5  11    11870.21    10155.45    129.19 o
  -2   5  11    20830.45    20917.66    208.89 o
  -1   5  11     9171.44     9915.06    111.84 o
   0   5  11     2946.67     2298.47     53.99 o
   1   5  11     8798.07     9582.12    109.91 o
   2   5  11    20640.22    20848.24    208.25 o
   3   5  11    12240.54    10696.01    116.34 o
   4   5  11    16472.57    17014.24    167.12 o
   5   5  11      212.89      122.12     19.28 o
   6   5  11      146.80      140.76     24.42 o
   7   5  11     4381.73     4269.15     83.56 o
   8   5  11     4705.97     4611.09     97.70 o
   9   5  11      217.68      212.75     51.42 o
  10   5  11     2351.26     2463.02     87.41 o
  11   5  11       88.06       95.77     45.64 o
  12   5  11      124.06       57.85     70.70 o
  13   5  11      927.27      894.07     81.63 o
  14   5  11      238.98      166.47    109.91 o
 -14   6  11      233.79      269.96    129.19 o
 -13   6  11      468.28      431.29    116.34 o
 -12   6  11      111.20      185.75     82.91 o
 -11   6  11      676.19      597.76     78.42 o
 -10   6  11      406.37      224.96     57.85 o
  -9   6  11      324.12      269.96     52.71 o
  -8   6  11     7281.75     7358.85    137.55 o
  -7   6  11      854.74      962.84     44.99 o
  -6   6  11     8251.82     8033.73    115.05 o
  -5   6  11     7442.61     7372.34     96.41 o
  -4   6  11     2072.81     2124.93     36.64 o
  -3   6  11    10336.73     9692.67    142.05 o
  -2   6  11    14630.81    14461.88    154.26 o
  -1   6  11     2181.67     2059.37     43.71 o
   0   6  11    45288.37    46752.36    450.57 o
   1   6  11     2364.98     2154.50     37.28 o
   2   6  11    14867.03    14326.90    153.62 o
   3   6  11    10204.63    10155.45    129.19 o
   4   6  11     2118.19     2095.37     44.35 o
   5   6  11     7181.09     7180.81    108.62 o
   6   6  11     7160.62     7331.21    123.41 o
   7   6  11      923.06      913.35     43.71 o
   8   6  11     7314.37     7045.83    134.33 o
   9   6  11      301.43      379.22     59.13 o
  10   6  11      493.48      455.07     57.85 o
  11   6  11      687.31      796.37     72.63 o
  12   6  11       90.08       95.77     57.85 o
  13   6  11      404.07      340.01    103.48 o
  14   6  11      209.54      232.03    122.12 o
 -13   7  11      816.90      760.37    141.41 o
 -12   7  11      954.27      982.77    120.84 o
 -11   7  11     1279.01     1313.14     87.41 o
 -10   7  11      624.91      551.48     56.56 o
  -9   7  11      263.08      185.75     50.13 o
  -8   7  11      698.52      734.02     52.06 o
  -7   7  11     3944.59     3960.63     80.99 o
  -6   7  11     8174.32     7862.12    127.91 o
  -5   7  11      892.45      957.70     39.85 o
  -4   7  11    32023.02    33091.35    291.81 o
  -3   7  11      840.76      879.92     33.42 o
  -2   7  11    16431.73    17626.14    233.96 o
  -1   7  11    13273.99    13401.98    167.12 o
   0   7  11      425.42      398.51     25.71 o
   1   7  11    13082.18    13551.10    167.76 o
   2   7  11    15986.22    17203.21    188.97 o
   3   7  11      636.63      764.87     26.35 o
   4   7  11    33596.04    33500.79    352.23 o
   5   7  11      890.25      957.70     39.85 o
   6   7  11     8468.66     8265.77    131.12 o
   7   7  11     3824.67     3751.73     78.42 o
   8   7  11      640.69      708.31     59.78 o
   9   7  11      271.97      308.52     64.92 o
  10   7  11      567.65      551.48     64.28 o
  11   7  11     1231.75     1342.06     88.06 o
  12   7  11      937.41      957.70    104.13 o
  13   7  11      843.10      782.87    103.48 o
 -13   8  11      681.49      444.78    107.98 o
 -12   8  11      817.53      637.61    109.27 o
 -11   8  11      408.64      244.25     89.99 o
 -10   8  11     2766.58     3140.48    116.98 o
  -9   8  11     2370.93     2446.95     87.41 o
  -8   8  11     4506.31     4798.13    111.20 o
  -7   8  11     2236.18     2221.99     68.13 o
  -6   8  11     2353.43     2214.92     68.13 o
  -5   8  11     1151.67     1133.81     53.99 o
  -4   8  11     1750.41     1671.79     45.64 o
  -3   8  11     6590.26     7059.33    107.98 o
  -2   8  11    20353.55    20068.59    226.89 o
  -1   8  11     2927.34     2673.84     57.85 o
   0   8  11    35585.14    36102.64    365.72 o
   1   8  11     2640.48     2535.01     64.28 o
   2   8  11    19219.39    19303.71    223.03 o
   3   8  11     6635.79     7045.83    107.98 o
   4   8  11     1663.51     1691.72     52.71 o
   5   8  11     1290.78     1290.00     46.28 o
   6   8  11     2314.47     2169.92     67.49 o
   7   8  11     2349.90     2267.62     76.49 o
   8   8  11     4454.57     4875.90    111.84 o
   9   8  11     2617.23     2632.70    106.70 o
  10   8  11     2812.06     2902.66    112.48 o
  11   8  11      406.37      269.96     71.35 o
  12   8  11      880.48      922.99     97.70 o
  13   8  11      767.19      642.11    129.84 o
 -12   9  11      298.73      308.52    115.70 o
 -11   9  11     1619.35     1678.22    138.19 o
 -10   9  11     1080.35      856.14     98.34 o
  -9   9  11      595.87      662.03     70.06 o
  -8   9  11     2635.05     2911.02     95.13 o
  -7   9  11     1778.46     1757.92     73.92 o
  -6   9  11     8751.24     9551.27    156.83 o
  -5   9  11     3302.49     3249.10     82.27 o
  -4   9  11     9761.48     9740.24    158.12 o
  -3   9  11      175.51      102.20     32.14 o
  -2   9  11     3491.92     3453.50     84.84 o
  -1   9  11     3136.56     2972.08     61.06 o
   0   9  11     1191.85     1054.11     46.92 o
   1   9  11     3122.24     2876.95     68.77 o
   2   9  11     3581.16     3510.06     66.20 o
   3   9  11      173.01      134.98     31.49 o
   4   9  11     9378.72     9147.62    138.19 o
   5   9  11     3202.03     2998.43     79.06 o
   6   9  11     8624.88     8873.81    166.47 o
   7   9  11     1637.79     1805.49     75.20 o
   8   9  11     2562.21     2825.53     93.84 o
   9   9  11      586.01      649.82     81.63 o
  10   9  11     1078.93     1188.45    104.77 o
  11   9  11     1525.81     1389.63    119.55 o
  12   9  11      278.84      257.10     97.70 o
 -12  10  11     1247.34     1272.65    377.29 o
 -11  10  11      714.08      605.47    122.12 o
 -10  10  11      858.83     1155.66    109.27 o
  -9  10  11     3660.72     4217.08    156.19 o
  -8  10  11     1159.48     1112.60     74.56 o
  -7  10  11     2678.54     2665.49     91.27 o
  -6  10  11      572.78      590.04     58.49 o
  -5  10  11      618.25      482.71     52.71 o
  -4  10  11     1883.04     2008.59     71.99 o
  -3  10  11     2655.23     2715.62     75.20 o
  -2  10  11     2821.26     2608.28     73.92 o
  -1  10  11     1292.11     1524.60     68.77 o
   0  10  11      574.05      548.27     37.28 o
   1  10  11     1225.36     1456.47     48.85 o
   2  10  11     3105.21     2981.08     70.06 o
   3  10  11     2684.91     2567.14     73.27 o
   4  10  11     1939.91     2110.15     66.20 o
   5  10  11      623.97      514.84     50.78 o
   6  10  11      480.45      548.27     56.56 o
   7  10  11     2529.35     2698.91     91.91 o
   8  10  11     1204.68     1122.88     75.20 o
   9  10  11     3581.34     3712.52    136.91 o
  10  10  11      878.99     1064.39    109.91 o
  11  10  11      708.71      796.37    108.62 o
  12  10  11     1210.80     1313.14    214.68 o
 -11  11  11      952.06      642.11    113.77 o
 -10  11  11      694.40      570.76    115.05 o
  -9  11  11      646.37      629.90     96.41 o
  -8  11  11     1536.61     1658.94     97.70 o
  -7  11  11     1947.91     2139.72     88.70 o
  -6  11  11      717.47      662.03     70.06 o
  -5  11  11     4590.06     4687.58    120.84 o
  -4  11  11     1193.54     1059.25     62.35 o
  -3  11  11      643.09      629.90     56.56 o
  -2  11  11     1037.03     1117.74     69.42 o
  -1  11  11      749.06      778.37     57.85 o
   0  11  11      107.86      127.91     44.99 o
   1  11  11      757.65      805.37     45.64 o
   2  11  11     1047.02     1054.11     52.06 o
   3  11  11      581.76      548.27     44.99 o
   4  11  11     1225.28     1117.74     59.13 o
   5  11  11     4540.58     4600.16    119.55 o
   6  11  11      750.81      725.66     64.92 o
   7  11  11     2042.89     2162.21     97.06 o
   8  11  11     1686.12     1744.42     93.84 o
   9  11  11      679.27      747.52    122.77 o
  10  11  11      645.70      738.52    126.62 o
  11  11  11      966.86      814.36    155.55 o
 -10  12  11      284.32      294.38    154.26 o
  -9  12  11      986.12      699.95    122.77 o
  -8  12  11      338.01      275.10     77.13 o
  -7  12  11      858.19      712.81     85.49 o
  -6  12  11     2097.73     2259.91     98.98 o
  -5  12  11     1208.04     1171.73     82.27 o
  -4  12  11      317.09      308.52     64.92 o
  -3  12  11     1410.40     1556.10     82.27 o
  -2  12  11     2323.76     1958.46     92.56 o
  -1  12  11     2221.97     1986.74     85.49 o
   0  12  11     1529.79     1678.22     71.99 o
   1  12  11     2235.01     2066.44     87.41 o
   2  12  11     2223.53     1958.46     92.56 o
   3  12  11     1450.97     1474.47     80.34 o
   4  12  11      308.55      294.38     57.85 o
   5  12  11     1188.15     1090.75     68.77 o
   6  12  11     2058.14     2214.92     98.34 o
   7  12  11      818.32      734.02     69.42 o
   8  12  11      370.92      437.71     90.63 o
   9  12  11     1008.27     1033.54    129.19 o
  10  12  11      268.68      392.08    127.26 o
  -9  13  11      447.60       12.86    142.05 o
  -8  13  11      552.60      559.19    117.62 o
  -7  13  11      589.91      492.99     96.41 o
  -6  13  11      486.02      461.49     96.41 o
  -5  13  11      265.05      340.01     82.91 o
  -4  13  11     2761.77     3185.47    126.62 o
  -3  13  11     1370.47     1549.67    113.77 o
  -2  13  11     4322.64     4643.87    152.97 o
  -1  13  11      771.27      570.76     76.49 o
   0  13  11        6.52       45.64     77.77 o
   1  13  11      702.45      559.19     71.99 o
   2  13  11     4200.98     4481.25    150.40 o
   3  13  11     1323.56     1210.94     83.56 o
   4  13  11     2717.65     2833.89    111.20 o
   5  13  11      312.90      398.51     70.70 o
   6  13  11      480.24      424.22     75.84 o
   7  13  11      641.55      521.91     77.13 o
   8  13  11      480.75      367.01    116.98 o
   9  13  11      483.39      385.65    110.55 o
  -8  14  11      274.89      -83.56    296.31 o
  -7  14  11      839.59      824.01    128.55 o
  -6  14  11      991.38      942.91    113.12 o
  -5  14  11      977.97      687.10    117.62 o
  -4  14  11       42.34      232.03     97.70 o
  -3  14  11      856.47      899.21    134.33 o
  -2  14  11     2671.87     2963.08    156.83 o
  -1  14  11      422.26      455.07     88.70 o
   0  14  11     7195.25     7455.26    235.25 o
   1  14  11      392.34      122.12     90.63 o
   2  14  11     2764.74     2893.66    138.19 o
   3  14  11      864.69      699.95    101.55 o
   4  14  11       56.99       12.86     90.63 o
   5  14  11     1038.98      952.56     89.34 o
   6  14  11     1015.90      899.21     96.41 o
   7  14  11      778.37      752.02    123.41 o
   8  14  11      281.60      140.76    199.90 o
  -6  15  11      211.88      249.39    129.19 o
  -5  15  11      192.23      -32.14    102.84 o
  -4  15  11     1625.41     1818.98    157.47 o
  -3  15  11     1618.60     1407.62    132.41 o
  -2  15  11     1518.28     1505.96    180.61 o
  -1  15  11     1809.78     1645.44    175.47 o
   0  15  11      295.93      354.80    102.84 o
   1  15  11     1789.79     1860.12    138.19 o
   2  15  11     1571.72     1266.86    142.69 o
   3  15  11     1611.88     1678.22    138.19 o
   4  15  11     1711.61     1606.88    147.83 o
   5  15  11      192.54      288.59    109.27 o
   6  15  11      232.34       83.56    115.70 o
  -3  16  11       56.08       70.70    160.69 o
  -2  16  11      754.00      824.01    193.47 o
  -1  16  11      271.70      354.80    181.26 o
   0  16  11      723.51      814.36    142.05 o
   1  16  11      287.51      257.10    115.70 o
   2  16  11      737.90      725.66    142.69 o
   3  16  11       59.36     -128.55    128.55 o
   0   0  12    12208.89     9661.18    142.05 o
   1   0  12      894.13      566.91     19.28 o
   2   0  12    27641.50    25967.75    232.68 o
   3   0  12     8338.69     7126.81     94.48 o
   4   0  12     8409.62     8634.06    104.13 o
   5   0  12    11935.89    11165.21    118.91 o
   6   0  12      437.03      507.77     25.07 o
   7   0  12        2.45       77.77     25.71 o
   8   0  12     1754.00     1711.64     59.78 o
   9   0  12     3306.72     2876.95     77.13 o
  10   0  12     8544.49     9835.36    174.83 o
  11   0  12     5555.27     5948.01    136.26 o
  12   0  12     1734.21     1867.19     89.99 o
  13   0  12     1187.15     1505.96    106.05 o
  14   0  12       73.44      232.03     97.70 o
  15   0  12      524.30      666.53    248.10 o
 -15   1  12      451.72      172.90    257.10 o
 -14   1  12     1657.87     1536.82    131.76 o
 -13   1  12     1337.02     1028.40    102.84 o
 -12   1  12     1747.77     1524.60     87.41 o
 -11   1  12      388.08      322.66     46.28 o
 -10   1  12      563.06      521.91     43.71 o
  -9   1  12     5531.49     5837.46    110.55 o
  -8   1  12    11357.20    11489.80    171.61 o
  -7   1  12    11446.42    10996.81    134.33 o
  -6   1  12    16069.96    16557.25    185.75 o
  -5   1  12     3410.24     3033.78     52.71 o
  -4   1  12     5752.77     5654.92     72.63 o
  -3   1  12     1970.45     2051.66     43.71 o
  -2   1  12    11580.91    10829.05    116.98 o
  -1   1  12     1914.86     1798.42     34.07 o
   0   1  12    13380.37    12615.90    125.98 o
   1   1  12     1914.00     1833.12     34.07 o
   2   1  12    11895.68    11030.24    117.62 o
   3   1  12     1775.54     1771.42     40.49 o
   4   1  12     5433.23     5299.48     70.06 o
   5   1  12     3159.28     2893.66     60.42 o
   6   1  12    16243.45    16619.59    185.75 o
   7   1  12    11938.10    11888.31    157.47 o
   8   1  12    10935.12    11352.25    170.97 o
   9   1  12     5601.22     5571.36    119.55 o
  10   1  12      531.57      514.84     50.78 o
  11   1  12      358.09      322.66     57.85 o
  12   1  12     1729.58     1639.01     90.63 o
  13   1  12     1283.64      972.48     95.13 o
  14   1  12     1566.49     1639.01    123.41 o
  15   1  12      471.14      212.75    168.40 o
 -15   2  12      486.86      725.66    302.09 o
 -14   2  12      440.34      385.65     97.70 o
 -13   2  12     1285.41     1255.93     85.49 o
 -12   2  12     2175.82     2415.46    110.55 o
 -11   2  12     1856.46     1908.97     84.20 o
 -10   2  12     2891.06     2799.82     84.84 o
  -9   2  12      976.17      856.14     51.42 o
  -8   2  12     2430.73     2657.13     66.20 o
  -7   2  12     3506.67     3249.10     64.28 o
  -6   2  12     5061.97     5102.79     80.34 o
  -5   2  12     7006.31     6818.94     92.56 o
  -4   2  12    21434.40    20917.66    208.89 o
  -3   2  12     2622.99     2439.24     47.56 o
  -2   2  12    19426.64    18227.75    172.90 o
  -1   2  12     3764.72     3472.14     47.56 o
   0   2  12     9425.38     8873.81     90.63 o
   1   2  12     3799.59     3519.70     47.56 o
   2   2  12    18534.31    17583.72    191.54 o
   3   2  12     2774.28     2551.08     40.49 o
   4   2  12    21753.15    21501.28    211.46 o
   5   2  12     6721.63     6543.84     77.77 o
   6   2  12     5410.84     5229.42     80.99 o
   7   2  12     3454.97     3194.47     54.63 o
   8   2  12     2543.74     2902.66     69.42 o
   9   2  12      887.34      769.37     53.35 o
  10   2  12     2856.66     2893.66     86.13 o
  11   2  12     1792.57     1818.98     88.70 o
  12   2  12     2052.70     2463.02    103.48 o
  13   2  12     1240.87     1194.23     88.70 o
  14   2  12      431.84      461.49     89.34 o
  15   2  12      494.28      586.19    205.68 o
 -14   3  12     1401.13     1549.67    125.98 o
 -13   3  12      367.38      455.07     78.42 o
 -12   3  12     1555.99     1784.92     88.06 o
 -11   3  12     2485.98     2430.88     86.77 o
 -10   3  12      462.99      570.76     49.49 o
  -9   3  12     2662.91     2439.24     79.06 o
  -8   3  12     1524.36     1244.36     44.99 o
  -7   3  12     1802.59     1784.92     53.99 o
  -6   3  12     5086.81     5229.42     80.99 o
  -5   3  12     2436.26     2154.50     37.28 o
  -4   3  12     3231.74     3194.47     45.64 o
  -3   3  12     1430.86     1493.11     30.85 o
  -2   3  12     9030.78     8798.61    105.41 o
  -1   3  12      470.48      411.36     25.71 o
   0   3  12    33290.75    33706.46    323.95 o
   1   3  12      374.20      437.71     27.00 o
   2   3  12     9504.44     9178.47    107.34 o
   3   3  12     1499.81     1594.02     32.14 o
   4   3  12     3191.26     3158.47     53.99 o
   5   3  12     2469.15     2132.65     37.28 o
   6   3  12     4764.14     4898.40     78.42 o
   7   3  12     1619.13     1581.17     44.35 o
   8   3  12     1724.06     1724.50     59.78 o
   9   3  12     2724.47     2510.58     88.70 o
  10   3  12      444.55      461.49     58.49 o
  11   3  12     2695.68     2715.62    108.62 o
  12   3  12     1551.15     1632.59    103.48 o
  13   3  12      384.92      275.10     82.27 o
  14   3  12     1503.00     1874.26    111.20 o
 -14   4  12     1013.50      933.27    142.05 o
 -13   4  12     3461.30     3742.09    156.83 o
 -12   4  12      903.14      884.42     80.99 o
 -11   4  12     1118.54     1059.25     73.27 o
 -10   4  12      760.13      699.95     50.78 o
  -9   4  12      807.65      721.17     55.92 o
  -8   4  12     2435.77     2329.33     61.70 o
  -7   4  12     3058.71     3095.48     62.35 o
  -6   4  12     2952.10     2876.95     60.42 o
  -5   4  12      307.05      328.45     20.57 o
  -4   4  12    11423.06    11644.71    155.55 o
  -3   4  12     1045.73      987.91     25.07 o
  -2   4  12     2344.81     2535.01     40.49 o
  -1   4  12     5135.41     5160.00     80.34 o
   0   4  12     1870.48     1958.46     35.35 o
   1   4  12     4956.34     4943.39     67.49 o
   2   4  12     2484.65     2765.75     42.42 o
   3   4  12      956.98      856.14     23.78 o
   4   4  12    11554.37    11438.38    136.91 o
   5   4  12      300.93      328.45     26.35 o
   6   4  12     3081.67     3203.47     63.63 o
   7   4  12     2955.20     3051.14     61.70 o
   8   4  12     2440.19     2306.19     69.42 o
   9   4  12      739.40      590.04     50.78 o
  10   4  12      677.28      605.47     59.13 o
  11   4  12     1075.45     1138.95     70.06 o
  12   4  12      908.98      903.71     81.63 o
  13   4  12     3408.79     3500.42    133.05 o
  14   4  12     1058.71     1160.81    104.13 o
 -14   5  12       96.80       95.77    147.19 o
 -13   5  12      173.15      108.62     83.56 o
 -12   5  12      242.01      160.69     71.35 o
 -11   5  12     3433.61     4134.17    123.41 o
 -10   5  12     1939.87     2044.59     86.77 o
  -9   5  12     6454.20     6427.50    128.55 o
  -8   5  12      382.25      411.36     39.21 o
  -7   5  12     2619.14     2184.71     59.78 o
  -6   5  12     3038.69     2876.95     60.42 o
  -5   5  12     6117.50     5631.13     84.20 o
  -4   5  12     3845.00     3771.66     68.77 o
  -3   5  12     3020.64     3212.47     63.63 o
  -2   5  12     7794.43     8338.40    102.20 o
  -1   5  12      367.16      385.65     25.07 o
   0   5  12    31678.83    30322.38    334.87 o
   1   5  12      460.32      521.91     25.71 o
   2   5  12     7999.99     8544.72    103.48 o
   3   5  12     2968.68     3185.47     53.99 o
   4   5  12     3868.23     3820.51     59.78 o
   5   5  12     5750.12     5381.10     82.27 o
   6   5  12     2924.01     2851.24     68.77 o
   7   5  12     2673.10     2124.93     66.85 o
   8   5  12      381.12      411.36     39.21 o
   9   5  12     6245.37     6491.78    142.05 o
  10   5  12     1945.53     2139.72     81.63 o
  11   5  12     3276.85     3519.70    133.05 o
  12   5  12      291.81      205.68     71.35 o
  13   5  12      185.50      249.39     83.56 o
  14   5  12      118.40      -25.71    108.62 o
 -13   6  12     1478.02     1336.28    116.98 o
 -12   6  12      488.00      514.84     90.63 o
 -11   6  12     2713.55     2657.13    107.34 o
 -10   6  12      353.57      385.65     62.99 o
  -9   6  12     4076.72     4082.75    112.48 o
  -8   6  12     2455.01     2567.14     73.27 o
  -7   6  12     4001.06     4144.45     82.27 o
  -6   6  12     2288.95     2283.05     61.06 o
  -5   6  12     9276.47     8738.83    134.98 o
  -4   6  12     3394.01     2989.43     52.71 o
  -3   6  12     9653.81     8603.85    118.91 o
  -2   6  12     6188.01     5837.46     85.49 o
  -1   6  12     1555.42     1606.88     38.57 o
   0   6  12        0.23       12.86     19.93 o
   1   6  12     1566.01     1574.74     37.92 o
   2   6  12     6305.86     5998.14     86.77 o
   3   6  12     9503.35     8500.37    118.27 o
   4   6  12     3490.72     3051.14     61.70 o
   5   6  12     9033.58     8367.96    117.62 o
   6   6  12     2250.61     1965.53     56.56 o
   7   6  12     4089.58     4144.45     93.20 o
   8   6  12     2410.92     2470.73     71.99 o
   9   6  12     4212.76     4321.85    115.70 o
  10   6  12      342.82      308.52     59.13 o
  11   6  12     2862.87     3231.11    118.27 o
  12   6  12      581.22      642.11     68.77 o
  13   6  12     1592.06     1437.83    115.70 o
  14   6  12      852.11      551.48    282.17 o
 -13   7  12      485.47      507.77    122.77 o
 -12   7  12     1068.54     1378.06    124.69 o
 -11   7  12     2738.70     2698.91    116.34 o
 -10   7  12     1718.42     1574.74     89.34 o
  -9   7  12     4148.24     4589.24    119.55 o
  -8   7  12     2195.03     2214.92     75.20 o
  -7   7  12     2591.20     2632.70     73.92 o
  -6   7  12      557.19      578.48     38.57 o
  -5   7  12      757.73      856.14     46.92 o
  -4   7  12     1449.53     1272.65     39.85 o
  -3   7  12     7321.25     7664.80    112.48 o
  -2   7  12     3596.36     3510.06     66.20 o
  -1   7  12     7751.91     7194.95    108.62 o
   0   7  12     1632.43     1318.92     46.28 o
   1   7  12     8078.66     7372.34    109.91 o
   2   7  12     3666.13     3615.47     67.49 o
   3   7  12     7759.09     8222.06    116.34 o
   4   7  12     1403.17     1210.94     44.35 o
   5   7  12      775.10      865.78     46.92 o
   6   7  12      596.27      570.76     46.28 o
   7   7  12     2617.79     2715.62     75.20 o
   8   7  12     2244.33     2329.33     69.42 o
   9   7  12     4325.98     4753.78    143.98 o
  10   7  12     1703.47     1396.05     89.99 o
  11   7  12     2638.61     2765.75    118.27 o
  12   7  12     1105.69     1133.81     91.91 o
  13   7  12      507.36      313.66     96.41 o
 -13   8  12      705.55      566.91    129.84 o
 -12   8  12     1090.52      769.37    111.20 o
 -11   8  12      907.01      879.92    109.27 o
 -10   8  12      831.85      791.87     76.49 o
  -9   8  12      164.84      249.39     58.49 o
  -8   8  12     1795.37     1691.72     79.06 o
  -7   8  12     9629.90     9819.29    158.76 o
  -6   8  12     5223.12     4611.09     97.70 o
  -5   8  12    10159.53    10696.01    165.83 o
  -4   8  12     3128.12     3024.78     61.70 o
  -3   8  12     1905.28     1908.97     48.85 o
  -2   8  12      466.39      514.84     39.85 o
  -1   8  12     6423.61     6491.78    103.48 o
   0   8  12      912.30      837.50     37.28 o
   1   8  12     6438.85     6388.94    115.05 o
   2   8  12      413.45      492.99     32.14 o
   3   8  12     1856.35     1784.92     53.99 o
   4   8  12     2945.70     3033.78     79.70 o
   5   8  12    10002.00    10382.99    147.19 o
   6   8  12     5116.37     4589.24     97.70 o
   7   8  12     9727.06     9755.66    174.19 o
   8   8  12     1851.63     1867.19     76.49 o
   9   8  12      195.45      185.75     56.56 o
  10   8  12      735.94      695.46     75.84 o
  11   8  12      817.16      764.87     84.20 o
  12   8  12      978.16      708.31    127.91 o
  13   8  12      744.88      392.08    149.12 o
 -12   9  12      512.74      361.23    127.91 o
 -11   9  12     1068.10     1307.35    133.05 o
 -10   9  12       88.85       45.64     77.77 o
  -9   9  12     3048.16     3332.02    120.19 o
  -8   9  12      551.53      398.51     51.42 o
  -7   9  12      240.37      269.96     44.99 o
  -6   9  12     1677.27     1313.14     57.85 o
  -5   9  12     3706.53     3663.68     87.41 o
  -4   9  12      505.77      404.93     44.99 o
  -3   9  12    12982.14    13365.35    203.75 o
  -2   9  12     2449.42     2415.46     79.06 o
  -1   9  12     8382.50     8149.43    130.48 o
   0   9  12     6860.16     6978.98    120.84 o
   1   9  12     8390.51     8367.96    131.76 o
   2   9  12     2413.66     2275.34     61.06 o
   3   9  12    12777.54    13180.24    183.83 o
   4   9  12      592.78      521.91     40.49 o
   5   9  12     3570.92     3654.03     87.41 o
   6   9  12     1669.99     1389.63     65.56 o
   7   9  12      187.15      172.90     50.78 o
   8   9  12      613.94      468.56     59.13 o
   9   9  12     2868.06     3024.78    132.41 o
  10   9  12       64.60       57.85     77.13 o
  11   9  12     1047.42     1155.66    131.12 o
  12   9  12      526.90      345.80    116.34 o
 -11  10  12      197.34      148.48    123.41 o
 -10  10  12     1447.80     1324.71    122.77 o
  -9  10  12      165.09      172.90     77.77 o
  -8  10  12      226.95      172.90     62.99 o
  -7  10  12     1308.96     1480.90     80.34 o
  -6  10  12      121.38      172.90     50.78 o
  -5  10  12     3636.88     4072.47    102.20 o
  -4  10  12      561.99      500.06     50.13 o
  -3  10  12     3983.59     4332.14     95.13 o
  -2  10  12     1001.88      987.91     55.28 o
  -1  10  12     7566.30     7962.39    157.47 o
   0  10  12      298.79      244.25     32.78 o
   1  10  12     7391.67     7511.18    125.34 o
   2  10  12     1115.61      997.55     50.78 o
   3  10  12     4101.82     4154.74     82.91 o
   4  10  12      575.99      629.90     44.35 o
   5  10  12     3764.84     3920.78    100.27 o
   6  10  12      115.77       89.34     51.42 o
   7  10  12     1313.78     1462.26     79.70 o
   8  10  12      198.29      140.76     57.20 o
   9  10  12      169.36      115.70     70.70 o
  10  10  12     1484.70     1182.66    110.55 o
  11  10  12      195.72      -25.71    115.05 o
 -11  11  12      319.69      482.71    193.47 o
 -10  11  12      283.12      249.39    108.62 o
  -9  11  12      280.63      148.48     84.20 o
  -8  11  12      319.18      294.38     71.35 o
  -7  11  12      641.63      903.71     77.13 o
  -6  11  12     1456.99     1383.84     77.77 o
  -5  11  12      683.75      769.37     71.35 o
  -4  11  12      262.04      294.38     52.06 o
  -3  11  12     4105.16     4300.64    125.98 o
  -2  11  12      244.50      269.96     44.99 o
  -1  11  12     4366.05     4237.65    115.05 o
   0  11  12       20.46       37.92     38.57 o
   1  11  12     4336.68     4665.72     98.34 o
   2  11  12      251.00      237.17     44.35 o
   3  11  12     4386.87     4611.09     97.70 o
   4  11  12      235.20      212.75     51.42 o
   5  11  12      736.42      847.14     55.92 o
   6  11  12     1429.21     1371.63     77.13 o
   7  11  12      583.09      637.61     77.13 o
   8  11  12      315.59      345.80     77.77 o
   9  11  12      302.34      275.10     95.77 o
  10  11  12      293.43      192.18     95.77 o
  11  11  12      335.10      385.65    179.33 o
 -10  12  12     1425.34     1149.88    174.19 o
  -9  12  12      631.76      404.93    129.19 o
  -8  12  12     3572.76     3981.19    172.26 o
  -7  12  12      383.51      308.52     70.70 o
  -6  12  12      964.14      695.46     71.99 o
  -5  12  12        6.62      -63.63     63.63 o
  -4  12  12      278.36      257.10     64.28 o
  -3  12  12     1838.64     1846.62    103.48 o
  -2  12  12     1158.57     1144.74     75.84 o
  -1  12  12     2785.98     2876.95    111.84 o
   0  12  12       67.06      -12.86     58.49 o
   1  12  12     2712.70     2998.43     96.41 o
   2  12  12     1100.35     1112.60     69.42 o
   3  12  12     1705.32     1444.26     79.06 o
   4  12  12      280.56      340.01     59.13 o
   5  12  12        5.70       -6.43     52.06 o
   6  12  12      972.65      642.11     68.77 o
   7  12  12      388.85      345.80     71.35 o
   8  12  12     3626.04     3596.19    143.98 o
   9  12  12      626.20      492.99    127.91 o
  10  12  12     1465.19     1255.93    153.62 o
  -9  13  12      255.14       70.70    174.19 o
  -8  13  12      167.24       64.28    109.27 o
  -7  13  12      428.63      525.77    113.77 o
  -6  13  12     1220.06      982.77    120.84 o
  -5  13  12     1295.44     1238.58    107.34 o
  -4  13  12     3312.14     3396.93    140.12 o
  -3  13  12      369.11      172.90     90.63 o
  -2  13  12      735.73      814.36    109.91 o
  -1  13  12       45.25       77.77     64.92 o
   0  13  12       37.67       45.64     71.35 o
   1  13  12       59.54      102.20     69.42 o
   2  13  12      789.67      764.87     88.70 o
   3  13  12      419.93      367.01     64.28 o
   4  13  12     3387.46     3500.42    123.41 o
   5  13  12     1365.61     1568.31    101.55 o
   6  13  12     1236.94     1144.74     97.70 o
   7  13  12      419.54      411.36     77.77 o
   8  13  12      180.16       45.64     90.63 o
   9  13  12      289.38      108.62    167.12 o
  -7  14  12      802.56      475.64    140.12 o
  -6  14  12     1406.10     1232.79    129.19 o
  -5  14  12      306.46      269.96    115.70 o
  -4  14  12      160.23      122.12    102.84 o
  -3  14  12       35.38       37.92     89.34 o
  -2  14  12      705.51      559.19     95.13 o
  -1  14  12      442.15      288.59     70.70 o
   0  14  12     1870.25     2029.81    137.55 o
   1  14  12      488.43      328.45    110.55 o
   2  14  12      828.53     1112.60    122.77 o
   3  14  12       39.00      -32.14     97.06 o
   4  14  12      176.53       45.64     84.20 o
   5  14  12      286.98      354.80     69.42 o
   6  14  12     1385.27     1188.45    104.77 o
   7  14  12      795.10      642.11    129.84 o
  -5  15  12     1687.52     1805.49    163.26 o
  -4  15  12     1939.13     1853.69    172.26 o
  -3  15  12     2212.78     1972.60    142.69 o
  -2  15  12      744.74      482.71    165.83 o
  -1  15  12      121.13      115.70    122.12 o
   0  15  12      141.99      134.98    115.70 o
   1  15  12      114.37     -102.20    102.20 o
   2  15  12      726.40      586.19    116.34 o
   3  15  12     2118.35     2117.86    177.40 o
   4  15  12     1916.61     2037.52    159.40 o
   5  15  12     1667.05     1354.27    129.84 o
   6  15  12     1312.87     1033.54    334.87 o
  -2  16  12     1715.67     2059.37    247.46 o
  -1  16  12     2643.93     2423.17    197.32 o
   0  16  12     1936.45     1951.39    219.82 o
   1  16  12     2626.48     2583.86    187.68 o
   2  16  12     1634.59     1284.21    172.26 o
   3  16  12       44.68     -127.91    166.47 o
   1   0  13      112.61      108.62     13.50 o
   2   0  13     9199.85     8723.41    104.77 o
   3   0  13     2494.38     2673.84     41.14 o
   4   0  13    11523.42    11403.67    136.91 o
   5   0  13     2208.85     1894.83     41.78 o
   6   0  13       89.66       77.77     25.71 o
   7   0  13     2240.07     2665.49     57.85 o
   8   0  13     5850.38     6010.36    111.84 o
   9   0  13      635.94      525.77     36.64 o
  10   0  13      443.99      340.01     44.35 o
  11   0  13       33.68       50.78     44.35 o
  12   0  13      424.46      451.21     64.92 o
  13   0  13     3874.38     4654.80    174.83 o
  14   0  13      564.73      578.48    115.70 o
 -14   1  13     1007.92      903.71    120.84 o
 -13   1  13      325.54      322.66     89.34 o
 -12   1  13     1128.48     1101.67     84.84 o
 -11   1  13     2797.77     2911.02    104.13 o
 -10   1  13     1378.10     1425.62     60.42 o
  -9   1  13     3824.93     4311.57    105.41 o
  -8   1  13      479.29      392.08     37.92 o
  -7   1  13     1123.51     1064.39     36.64 o
  -6   1  13     2983.21     2902.66     60.42 o
  -5   1  13     2911.45     2698.91     50.13 o
  -4   1  13     1337.02     1536.82     43.71 o
  -3   1  13      155.28      217.89     18.64 o
  -2   1  13    14310.61    13983.67    133.05 o
  -1   1  13     8479.58     8678.41     89.34 o
   0   1  13     9798.35    10629.80    115.70 o
   1   1  13     8689.01     8515.15    103.48 o
   2   1  13    13693.89    13870.55    151.05 o
   3   1  13      155.01      257.10     20.57 o
   4   1  13     1246.86     1499.54     37.28 o
   5   1  13     2732.16     2439.24     47.56 o
   6   1  13     2714.50     2599.92     48.85 o
   7   1  13     1073.18     1038.68     35.99 o
   8   1  13      618.78      649.82     36.64 o
   9   1  13     3573.03     3801.22     88.70 o
  10   1  13     1341.21     1101.67     58.49 o
  11   1  13     2658.17     2928.37     95.77 o
  12   1  13     1065.85      814.36     77.77 o
  13   1  13      286.82      313.66     76.49 o
  14   1  13     1003.60      814.36    109.91 o
 -14   2  13      633.52      373.44    102.20 o
 -13   2  13     1947.80     2252.84    114.41 o
 -12   2  13     2155.31     2283.05     99.63 o
 -11   2  13     3469.34     3751.73    117.62 o
 -10   2  13     7663.69     7482.90    152.33 o
  -9   2  13      727.55      824.01     50.78 o
  -8   2  13     1656.00     1284.21     51.42 o
  -7   2  13     3277.71     3131.48     62.99 o
  -6   2  13     1134.61     1144.74     37.92 o
  -5   2  13     8026.74     8367.96    102.84 o
  -4   2  13     9584.80     8648.85    104.13 o
  -3   2  13     4803.42     4943.39     67.49 o
  -2   2  13     9136.63     9132.84    107.34 o
  -1   2  13     3919.08     3359.66     55.92 o
   0   2  13     2412.41     2470.73     47.56 o
   1   2  13     3859.74     3203.47     54.63 o
   2   2  13     9087.76     9317.31    108.62 o
   3   2  13     4835.58     4798.13     77.77 o
   4   2  13    10472.25     9147.62    107.34 o
   5   2  13     7757.66     7933.47    100.27 o
   6   2  13     1089.43     1075.32     36.64 o
   7   2  13     3361.51     3212.47     72.63 o
   8   2  13     1903.25     1724.50     59.78 o
   9   2  13      706.88      805.37     50.13 o
  10   2  13     7755.07     7664.80    182.54 o
  11   2  13     3369.34     3615.47    125.34 o
  12   2  13     2434.86     2439.24    110.55 o
  13   2  13     2045.38     2313.90    123.41 o
  14   2  13      701.11      385.65     97.70 o
 -14   3  13     2070.14     1561.88    126.62 o
 -13   3  13      808.19     1007.83     96.41 o
 -12   3  13      750.75      597.76     78.42 o
 -11   3  13     3519.50     3712.52    107.34 o
 -10   3  13     2780.42     2972.08     87.41 o
  -9   3  13     9015.23     9582.12    172.90 o
  -8   3  13     8530.18     8515.15    133.05 o
  -7   3  13     6316.83     6660.82    104.77 o
  -6   3  13    13196.47    12382.58    160.69 o
  -5   3  13      873.94      782.87     27.00 o
  -4   3  13     6247.52     6635.11     78.42 o
  -3   3  13     2523.16     2290.76     38.57 o
  -2   3  13     2011.96     1908.97     41.78 o
  -1   3  13     6971.64     7248.94     95.77 o
   0   3  13      206.75      134.98     18.64 o
   1   3  13     7060.98     7167.31     95.13 o
   2   3  13     1957.15     1812.56     41.14 o
   3   3  13     2529.96     2245.13     37.92 o
   4   3  13     6209.95     6543.84     77.77 o
   5   3  13      936.37      828.51     27.64 o
   6   3  13    12954.15    12489.92    161.33 o
   7   3  13     6186.05     6414.65    115.70 o
   8   3  13     8933.70     9379.65    170.97 o
   9   3  13     9256.37     9010.71    167.12 o
  10   3  13     2714.57     2698.91     91.91 o
  11   3  13     3668.94     3840.43    119.55 o
  12   3  13      730.94      687.10     62.99 o
  13   3  13      908.62     1085.60     95.13 o
  14   3  13     2052.75     1437.83    115.70 o
 -14   4  13       79.80      -50.78     96.41 o
 -13   4  13      865.12      865.78     94.48 o
 -12   4  13     4198.25     4470.97    139.48 o
 -11   4  13     1787.96     2044.59     86.77 o
 -10   4  13     7288.18     7099.82    148.48 o
  -9   4  13     1840.68     1894.83     70.06 o
  -8   4  13     4692.17     4513.39     86.13 o
  -7   4  13     7437.52     7086.32    121.48 o
  -6   4  13     2703.05     2690.55     58.49 o
  -5   4  13    13719.24    13607.02    168.40 o
  -4   4  13     5218.76     4820.63     77.77 o
  -3   4  13    10063.00     9994.77    112.48 o
  -2   4  13     3443.71     3051.14     53.35 o
  -1   4  13      733.89     1182.66     32.78 o
   0   4  13     2470.66     2494.51     48.21 o
   1   4  13      612.79     1085.60     31.49 o
   2   4  13     3581.67     3167.47     53.99 o
   3   4  13     9881.32     9850.79    111.20 o
   4   4  13     5104.35     4764.71     66.20 o
   5   4  13    13841.06    14098.08    171.61 o
   6   4  13     2552.52     2535.01     56.56 o
   7   4  13     7132.04     6608.76    117.62 o
   8   4  13     4853.48     4943.39    101.55 o
   9   4  13     1857.62     2184.71     75.20 o
  10   4  13     6876.31     6858.79    159.40 o
  11   4  13     1788.66     1860.12     82.91 o
  12   4  13     3934.74     4524.32    151.05 o
  13   4  13      803.97      760.37     97.06 o
  14   4  13       78.08       89.34     77.13 o
 -14   5  13     1547.38     1678.22    164.54 o
 -13   5  13      767.56      884.42    114.41 o
 -12   5  13     2636.17     2415.46    118.27 o
 -11   5  13     1143.11     1284.21     86.13 o
 -10   5  13      160.43      122.12     51.42 o
  -9   5  13     3583.91     3557.62     95.77 o
  -8   5  13     9533.77     9488.28    140.76 o
  -7   5  13     5069.52     5011.52     90.63 o
  -6   5  13     7135.33     7552.96    111.20 o
  -5   5  13      355.54      411.36     32.78 o
  -4   5  13     2980.27     2715.62     66.85 o
  -3   5  13     3189.12     3042.14     61.70 o
  -2   5  13     2195.26     2252.84     45.64 o
  -1   5  13    15703.17    15125.20    177.40 o
   0   5  13     2396.92     1888.40     48.85 o
   1   5  13    14654.92    14040.88    170.97 o
   2   5  13     1970.56     1888.40     41.78 o
   3   5  13     2929.61     2876.95     51.42 o
   4   5  13     3209.51     3069.13     62.35 o
   5   5  13      315.50      345.80     27.00 o
   6   5  13     7112.63     7414.12    124.05 o
   7   5  13     5139.76     5183.14    104.13 o
   8   5  13     9336.86     9582.12    156.83 o
   9   5  13     3503.47     3249.10    100.27 o
  10   5  13      179.62      249.39     50.78 o
  11   5  13     1128.26     1177.52     88.06 o
  12   5  13     2665.93     2542.72    113.12 o
  13   5  13      691.85      570.76     76.49 o
  14   5  13     1469.56     1536.82    214.04 o
 -13   6  13      113.72       77.77    103.48 o
 -12   6  13     1487.33     1600.45    102.84 o
 -11   6  13     1844.12     1724.50     93.20 o
 -10   6  13     3458.53     3463.14    113.12 o
  -9   6  13     1433.89     1587.59     70.06 o
  -8   6  13     1554.36     1791.99     61.06 o
  -7   6  13     1145.10     1059.25     52.06 o
  -6   6  13     2272.42     2494.51     64.28 o
  -5   6  13     7923.46     7608.23    111.84 o
  -4   6  13     5506.22     5275.69     93.20 o
  -3   6  13    10980.77    11575.93    155.55 o
  -2   6  13     1240.18      977.62     30.21 o
  -1   6  13     7578.60     7552.96    111.20 o
   0   6  13      353.45      262.24     25.71 o
   1   6  13     7720.54     7538.82     97.70 o
   2   6  13     1236.08     1054.11     31.49 o
   3   6  13    11727.18    12525.92    161.33 o
   4   6  13     5614.46     5393.32     94.48 o
   5   6  13     7938.51     7650.65    112.48 o
   6   6  13     2467.54     2783.11     67.49 o
   7   6  13     1169.91     1112.60     53.35 o
   8   6  13     1436.00     1619.73     57.85 o
   9   6  13     1412.77     1462.26     73.27 o
  10   6  13     3590.60     3801.22    128.55 o
  11   6  13     1946.86     1993.81    100.27 o
  12   6  13     1653.58     1937.25    106.05 o
  13   6  13      119.97       95.77     82.91 o
 -13   7  13      478.94      444.78    142.05 o
 -12   7  13     1009.69     1075.32    120.84 o
 -11   7  13      489.36      461.49     75.84 o
 -10   7  13      787.16      725.66     77.77 o
  -9   7  13      307.49      140.76     51.42 o
  -8   7  13      341.46      313.66     51.42 o
  -7   7  13     1402.92     1396.05     59.78 o
  -6   7  13     1204.70     1149.88     48.85 o
  -5   7  13     1371.13     1210.94     50.13 o
  -4   7  13      505.84      461.49     30.85 o
  -3   7  13     6539.23     6543.84    103.48 o
  -2   7  13     3130.45     2851.24     59.78 o
  -1   7  13     4852.00     4775.63     88.70 o
   0   7  13    13699.05    13162.24    165.83 o
   1   7  13     5318.26     5240.98     80.99 o
   2   7  13     3330.56     3167.47     62.99 o
   3   7  13     6537.63     6792.58    105.41 o
   4   7  13      485.11      437.71     40.49 o
   5   7  13     1351.28     1144.74     48.85 o
   6   7  13     1196.14     1138.95     59.78 o
   7   7  13     1417.46     1419.84     60.42 o
   8   7  13      382.33      262.24     44.35 o
   9   7  13      272.17      192.18     64.28 o
  10   7  13      816.11      654.32     77.77 o
  11   7  13      454.59      451.21     78.42 o
  12   7  13      892.60      828.51     97.06 o
  13   7  13      495.11      354.80    115.05 o
 -12   8  13      196.52      122.12    102.84 o
 -11   8  13      255.78      199.25     77.13 o
 -10   8  13      434.73      548.27     79.06 o
  -9   8  13      580.80      586.19     66.20 o
  -8   8  13     1847.51     2051.66     87.41 o
  -7   8  13      751.31      752.02     52.71 o
  -6   8  13      239.16      244.25     37.92 o
  -5   8  13       13.61       32.14     38.57 o
  -4   8  13     1010.72     1059.25     46.92 o
  -3   8  13     2241.11     1923.11     56.56 o
  -2   8  13       71.95       57.85     31.49 o
  -1   8  13     2519.09     2207.20     60.42 o
   0   8  13     3131.39     3443.86     75.20 o
   1   8  13     2281.29     2110.15     59.13 o
   2   8  13      102.04      108.62     25.07 o
   3   8  13     1997.89     1606.88     57.85 o
   4   8  13     1005.46      957.70     44.35 o
   5   8  13       19.59       19.28     39.21 o
   6   8  13      246.23      294.38     43.71 o
   7   8  13      673.07      621.54     43.71 o
   8   8  13     1816.46     1937.25     98.98 o
   9   8  13      478.98      590.04     70.06 o
  10   8  13      450.73      385.65     84.84 o
  11   8  13      208.68       89.34     70.06 o
  12   8  13      158.42      302.74    108.62 o
  13   8  13      977.14      532.84    269.96 o
 -12   9  13     1211.20     1278.43    149.12 o
 -11   9  13     2632.29     2876.95    172.26 o
 -10   9  13     1570.86     1505.96     99.63 o
  -9   9  13     3945.95     3742.09    137.55 o
  -8   9  13      489.63      451.21     57.85 o
  -7   9  13       27.18      -19.28     44.99 o
  -6   9  13      671.89      721.17     51.42 o
  -5   9  13     2146.12     2329.33     69.42 o
  -4   9  13     1890.27     1881.33     69.42 o
  -3   9  13     3032.81     2707.26     66.85 o
  -2   9  13      469.66      551.48     44.99 o
  -1   9  13       81.39      134.98     39.21 o
   0   9  13      333.08      385.65     31.49 o
   1   9  13       65.17       83.56     37.92 o
   2   9  13      548.22      548.27     44.99 o
   3   9  13     3166.82     2690.55     74.56 o
   4   9  13     1886.09     1764.99     60.42 o
   5   9  13     2241.23     2124.93     66.85 o
   6   9  13      737.84      674.89     58.49 o
   7   9  13       27.06       57.85     51.42 o
   8   9  13      502.86      379.22     59.13 o
   9   9  13     4000.83     3940.70    140.76 o
  10   9  13     1606.74     1833.12    109.91 o
  11   9  13     2767.41     3042.14    176.76 o
  12   9  13     1274.30     1059.25    130.48 o
 -11  10  13       17.42      269.96    121.48 o
 -10  10  13      763.33      837.50    111.20 o
  -9  10  13     1614.15     1965.53     99.63 o
  -8  10  13     3218.56     3276.74    100.91 o
  -7  10  13     4695.25     4676.65    120.84 o
  -6  10  13     2610.19     2740.69     92.56 o
  -5  10  13     2881.62     2632.70     90.63 o
  -4  10  13      619.05      532.84     59.13 o
  -3  10  13      615.01      525.77     51.42 o
  -2  10  13      977.74     1033.54     56.56 o
  -1  10  13      473.11      586.19     58.49 o
   0  10  13     3205.11     3203.47     99.63 o
   1  10  13      464.49      521.91     43.71 o
   2  10  13     1149.41     1182.66     49.49 o
   3  10  13      618.15      548.27     44.99 o
   4  10  13      615.70      769.37     53.35 o
   5  10  13     3014.40     2920.01     86.77 o
   6  10  13     2583.72     2698.91     91.91 o
   7  10  13     4889.41     5252.55    139.48 o
   8  10  13     3248.92     3415.57    122.12 o
   9  10  13     1615.58     1671.79    118.27 o
  10  10  13      724.83      778.37    107.34 o
  11  10  13       16.83      -83.56     96.41 o
 -10  11  13      592.39      451.21     95.13 o
  -9  11  13     1866.36     1944.32    127.26 o
  -8  11  13       17.44       77.77     77.77 o
  -7  11  13      166.36      102.20     64.92 o
  -6  11  13     2119.48     2015.66     93.84 o
  -5  11  13     1254.00     1177.52     71.35 o
  -4  11  13     5608.80     5813.03    134.33 o
  -3  11  13     2853.75     2867.95    120.19 o
  -2  11  13     1792.96     1731.57     86.77 o
  -1  11  13     2589.57     2599.92     98.34 o
   0  11  13      360.50      262.24     52.06 o
   1  11  13     2698.75     2928.37     86.77 o
   2  11  13     1623.82     1738.00     66.85 o
   3  11  13     2783.16     2928.37     86.77 o
   4  11  13     5540.09     5911.37    123.41 o
   5  11  13     1207.93     1278.43     68.77 o
   6  11  13     2097.92     2139.72     88.70 o
   7  11  13      165.41       83.56     64.28 o
   8  11  13       11.74        6.43     71.35 o
   9  11  13     1901.14     1818.98    116.34 o
  10  11  13      571.61      586.19    116.34 o
 -10  12  13      341.12      224.96    230.75 o
  -9  12  13      546.60      500.06    122.12 o
  -8  12  13     2017.48     2037.52    144.62 o
  -7  12  13     2587.26     2641.06    107.34 o
  -6  12  13     2786.42     2954.72    113.12 o
  -5  12  13     2265.39     2147.43    104.13 o
  -4  12  13      498.43      500.06     64.28 o
  -3  12  13     1040.89     1255.93     96.41 o
  -2  12  13     2545.19     2567.14    105.41 o
  -1  12  13      377.94      322.66     63.63 o
   0  12  13     6868.83     7180.81    176.76 o
   1  12  13      330.84      217.89     56.56 o
   2  12  13     2562.98     2842.24    102.84 o
   3  12  13      912.36      856.14     65.56 o
   4  12  13      483.53      482.71     63.63 o
   5  12  13     2414.18     2423.17     94.48 o
   6  12  13     2794.64     2859.60    102.84 o
   7  12  13     2373.63     2707.26    100.27 o
   8  12  13     2000.88     2066.44    116.34 o
   9  12  13      519.60      609.97    115.05 o
  -8  13  13       30.93        6.43    116.98 o
  -7  13  13      427.36      345.80    110.55 o
  -6  13  13      740.52      551.48    101.55 o
  -5  13  13      626.52      455.07    102.84 o
  -4  13  13     3095.47     3249.10    146.55 o
  -3  13  13     1349.80     1122.88    107.34 o
  -2  13  13     3140.02     2963.08    156.83 o
  -1  13  13     3416.22     3663.68    145.90 o
   0  13  13       34.03      -70.06     70.06 o
   1  13  13     3325.32     3396.93    131.12 o
   2  13  13     3379.56     3693.24    145.90 o
   3  13  13     1391.83     1295.78    109.91 o
   4  13  13     3090.28     3185.47    117.62 o
   5  13  13      667.00      695.46     84.84 o
   6  13  13      699.80      734.02     82.27 o
   7  13  13      382.06      361.23     82.27 o
   8  13  13       26.24      -64.28     89.99 o
  -7  14  13      359.76      551.48    192.18 o
  -6  14  13      488.44      437.71    110.55 o
  -5  14  13     1299.38     1261.08    147.83 o
  -4  14  13       54.27      -19.28     97.06 o
  -3  14  13      546.10      559.19    102.20 o
  -2  14  13     1371.73     1371.63    130.48 o
  -1  14  13     3083.10     2791.46    143.98 o
   0  14  13     2706.39     3167.47    153.62 o
   1  14  13     2967.49     2920.01    156.19 o
   2  14  13     1386.55     1549.67    125.98 o
   3  14  13      547.56      521.91     95.13 o
   4  14  13       59.08       64.28     96.41 o
   5  14  13     1262.99     1330.49    111.20 o
   6  14  13      534.72      570.76     88.06 o
   7  14  13      346.52      444.78    128.55 o
  -5  15  13      675.43      385.65    154.26 o
  -4  15  13      580.68      805.37    154.90 o
  -3  15  13      643.28      738.52    126.62 o
  -2  15  13      877.31     1101.67    154.26 o
  -1  15  13      358.14      269.96    155.55 o
   0  15  13        8.31       -6.43    110.55 o
   1  15  13      397.12      578.48    107.98 o
   2  15  13      835.47      662.03    136.26 o
   3  15  13      644.10      708.31    140.76 o
   4  15  13      569.68      525.77    113.77 o
   5  15  13      674.92      687.10    122.12 o
  -1  16  13      359.51      489.78    198.61 o
   0  16  13        8.26     -249.39    249.39 o
   1  16  13      401.36      185.75    165.83 o
   2  16  13       57.35     -102.20    173.54 o
   0   0  14    11657.25    12887.78    181.90 o
   1   0  14      648.73      532.84     18.64 o
   2   0  14     3499.17     3890.57     59.78 o
   3   0  14     7864.34     7706.57     98.34 o
   4   0  14     7247.56     7180.81     95.13 o
   5   0  14    16821.72    16372.13    184.47 o
   6   0  14     7623.30     8163.57    115.70 o
   7   0  14      286.84      237.17     32.14 o
   8   0  14     1261.94     1160.81     49.49 o
   9   0  14     2109.90     1833.12     75.20 o
  10   0  14      674.36      747.52     57.20 o
  11   0  14     9281.03     9566.69    203.75 o
  12   0  14      107.82      134.98     70.70 o
  13   0  14     4214.12     4280.07    157.47 o
  14   0  14       26.66       50.78     89.34 o
 -14   1  14       50.91       25.71     83.56 o
 -13   1  14     2202.20     2088.30    124.69 o
 -12   1  14     1219.69     1354.27     88.70 o
 -11   1  14       60.46      -12.86     64.92 o
 -10   1  14     4105.40     4449.12    117.62 o
  -9   1  14     8838.36     9101.99    168.40 o
  -8   1  14     2196.66     2502.87     64.28 o
  -7   1  14    18709.52    18553.63    240.39 o
  -6   1  14      901.02      865.78     37.92 o
  -5   1  14     4698.20     4416.98     74.56 o
  -4   1  14     4977.71     5171.57     80.99 o
  -3   1  14      737.78      764.87     30.85 o
  -2   1  14     6979.83     7819.70     84.84 o
  -1   1  14    11237.77    10091.18    112.48 o
   0   1  14      491.49      570.76     19.28 o
   1   1  14    10924.78     9504.35    109.27 o
   2   1  14     6609.47     7235.44     95.77 o
   3   1  14      554.01      566.91     27.00 o
   4   1  14     5182.93     5523.15     71.35 o
   5   1  14     4757.36     4300.64     73.92 o
   6   1  14      877.53      879.93     37.92 o
   7   1  14    18514.63    18619.19    218.54 o
   8   1  14     2460.98     2816.53     84.84 o
   9   1  14     9129.00     9147.62    168.40 o
  10   1  14     4059.44     4643.87    120.19 o
  11   1  14       70.96      148.48     58.49 o
  12   1  14     1206.18     1149.88     81.63 o
  13   1  14     2061.96     1951.39    113.12 o
  14   1  14       54.47      -70.70    102.84 o
 -14   2  14      421.25      283.45     97.06 o
 -13   2  14      431.26      514.84     90.63 o
 -12   2  14      803.82      861.29     89.34 o
 -11   2  14     5925.26     6504.63    168.40 o
 -10   2  14      480.72      398.51     51.42 o
  -9   2  14     3655.76     3702.88     97.70 o
  -8   2  14     3724.33     3771.66     79.06 o
  -7   2  14     6817.35     6569.55    104.13 o
  -6   2  14     9434.68     9962.63    127.91 o
  -5   2  14    14975.58    15066.06    177.40 o
  -4   2  14     5165.51     5034.02     68.13 o
  -3   2  14    10977.37    11046.95    134.98 o
  -2   2  14    15775.57    15883.64    161.97 o
  -1   2  14      826.99      734.02     26.35 o
   0   2  14    11881.49    12454.57    143.33 o
   1   2  14      598.00      468.56     24.42 o
   2   2  14    16170.23    16392.70    184.47 o
   3   2  14    10395.13    10155.45    129.19 o
   4   2  14     5135.69     5148.43     80.34 o
   5   2  14    15905.34    15681.82    180.61 o
   6   2  14     9631.84     9692.67    125.98 o
   7   2  14     6866.24     6687.17    104.77 o
   8   2  14     3862.55     3820.51     79.06 o
   9   2  14     3491.54     3880.28     99.63 o
  10   2  14      414.66      379.22     59.13 o
  11   2  14     6252.21     7059.33    188.33 o
  12   2  14      800.94     1075.32     94.48 o
  13   2  14      446.87      525.77     88.06 o
  14   2  14      381.10      398.51    108.62 o
 -14   3  14       59.24       83.56    109.91 o
 -13   3  14      688.97      764.87    102.20 o
 -12   3  14     1533.91     1210.94     83.56 o
 -11   3  14       64.18       57.85     51.42 o
 -10   3  14     1062.88     1419.84     72.63 o
  -9   3  14      570.08      578.48     50.13 o
  -8   3  14     1711.13     1574.74     50.78 o
  -7   3  14     4267.87     4438.83     85.49 o
  -6   3  14     9967.38     9755.66    142.69 o
  -5   3  14     1046.81     1160.81     38.57 o
  -4   3  14    10293.04    10845.77    116.98 o
  -3   3  14     7378.84     7221.94     95.13 o
  -2   3  14    18308.48    17035.45    188.33 o
  -1   3  14    31831.38    29876.96    277.03 o
   0   3  14    18343.99    19571.74    201.82 o
   1   3  14    33242.09    31165.67    311.09 o
   2   3  14    18697.18    17266.20    189.61 o
   3   3  14     7251.77     7032.33     93.84 o
   4   3  14     9995.57    10123.32    113.12 o
   5   3  14     1110.42     1149.88     37.92 o
   6   3  14    10036.48     9613.62    125.98 o
   7   3  14     4134.02     4227.37     83.56 o
   8   3  14     1731.71     1744.42     60.42 o
   9   3  14      449.22      507.77     57.85 o
  10   3  14     1106.07     1284.21     68.77 o
  11   3  14       64.63       95.77     57.85 o
  12   3  14     1658.15     1671.79     98.34 o
  13   3  14      647.55      712.81    102.84 o
  14   3  14       61.43      102.20     75.84 o
 -14   4  14     1838.24     1711.64    132.41 o
 -13   4  14       92.55      -77.77     96.41 o
 -12   4  14      405.95      559.19     83.56 o
 -11   4  14      136.29       57.85     57.20 o
 -10   4  14     1557.03     1480.90     80.34 o
  -9   4  14      409.69      385.65     50.13 o
  -8   4  14     4883.77     5011.52    102.20 o
  -7   4  14      816.71      617.68     39.85 o
  -6   4  14       79.44       64.28     32.14 o
  -5   4  14     7593.35     7777.28    113.12 o
  -4   4  14    10059.87     9301.88    123.41 o
  -3   4  14    17094.85    17669.20    191.54 o
  -2   4  14    15576.94    15762.81    181.26 o
  -1   4  14     8577.99     8396.89    102.84 o
   0   4  14     4580.94     4449.12     64.28 o
   1   4  14     8904.65     8843.60    105.41 o
   2   4  14    15626.44    15602.12    179.97 o
   3   4  14    16615.57    17140.22    188.97 o
   4   4  14     9931.65     9441.36    124.69 o
   5   4  14     7378.05     7692.43     98.34 o
   6   4  14      121.97      102.20     25.71 o
   7   4  14      725.24      642.11     44.99 o
   8   4  14     4768.69     4909.97    112.48 o
   9   4  14      416.73      379.22     50.13 o
  10   4  14     1623.46     1518.18     75.20 o
  11   4  14      133.06       25.71     50.78 o
  12   4  14      364.96      212.75     77.13 o
  13   4  14       74.49      275.10     82.27 o
  14   4  14     1746.04     1951.39    127.26 o
 -13   5  14      302.95      313.66    102.20 o
 -12   5  14     1280.04     1238.58    101.55 o
 -11   5  14      214.33      179.33     64.28 o
 -10   5  14     4418.17     5068.08    136.91 o
  -9   5  14     2028.38     1979.67     78.42 o
  -8   5  14     1741.71     1944.32     63.63 o
  -7   5  14     6211.75     6010.36    111.84 o
  -6   5  14     5099.99     4965.89    101.55 o
  -5   5  14     1687.13     1626.16     51.42 o
  -4   5  14     5059.54     5194.71     92.56 o
  -3   5  14     3726.56     3673.32     58.49 o
  -2   5  14      683.62      662.03     25.07 o
  -1   5  14    16750.88    16910.12    187.68 o
   0   5  14     6184.72     6466.07     89.99 o
   1   5  14    16317.76    16785.42    187.04 o
   2   5  14      696.09      721.17     25.71 o
   3   5  14     3729.24     3596.19     57.85 o
   4   5  14     5440.25     5960.87     98.98 o
   5   5  14     1907.42     1874.26     41.78 o
   6   5  14     5030.68     4898.40    100.91 o
   7   5  14     6186.69     6160.12    125.98 o
   8   5  14     1734.89     1944.32     70.70 o
   9   5  14     2042.33     2015.66     79.06 o
  10   5  14     4377.16     5079.65    136.91 o
  11   5  14      251.23      262.24     64.92 o
  12   5  14     1237.21     1144.74     91.91 o
  13   5  14      295.14      166.47     82.91 o
  14   5  14       66.14      -57.85    141.41 o
 -13   6  14      368.82      455.07    116.34 o
 -12   6  14     1882.06     1972.60    120.84 o
 -11   6  14     1705.79     1419.84     90.63 o
 -10   6  14     1300.73     1505.96     80.99 o
  -9   6  14     1623.37     1574.74     76.49 o
  -8   6  14     5295.94     5275.69    104.77 o
  -7   6  14     1528.25     1613.30     64.28 o
  -6   6  14     5977.68     5788.61     97.70 o
  -5   6  14     4660.55     5194.71     92.56 o
  -4   6  14     3055.03     2998.43     70.06 o
  -3   6  14    13716.51    13889.19    188.97 o
  -2   6  14     6116.28     5813.03     85.49 o
  -1   6  14     4570.25     4600.16     86.77 o
   0   6  14     4943.26     4687.58     77.13 o
   1   6  14     4479.24     4567.38     75.84 o
   2   6  14     5956.39     5667.13     84.20 o
   3   6  14    13594.65    13813.99    188.33 o
   4   6  14     3065.74     3332.02     73.92 o
   5   6  14     4740.25     5264.12     93.20 o
   6   6  14     5828.47     5381.10    106.05 o
   7   6  14     1536.57     1561.88     57.20 o
   8   6  14     5562.86     5654.92    120.84 o
   9   6  14     1655.24     1724.50     79.70 o
  10   6  14     1242.16     1437.83     91.27 o
  11   6  14     1791.90     1524.60     93.84 o
  12   6  14     1866.57     1908.97    118.91 o
  13   6  14      354.55      244.25     89.99 o
 -13   7  14      843.07      791.87    140.12 o
 -12   7  14     2582.03     2649.42    131.76 o
 -11   7  14      832.43      837.50     97.70 o
 -10   7  14     2455.14     2283.05     99.63 o
  -9   7  14     1631.35     1658.94     84.84 o
  -8   7  14     2483.85     2383.96     86.13 o
  -7   7  14     4417.51     4753.78     99.63 o
  -6   7  14     3837.81     3790.94     79.06 o
  -5   7  14     3269.96     3140.48     80.99 o
  -4   7  14     4523.10     3771.66     79.06 o
  -3   7  14     3907.80     3790.94     88.70 o
  -2   7  14     2013.55     1901.90     62.99 o
  -1   7  14     2872.22     3113.48     71.35 o
   0   7  14     2824.73     3149.48     71.99 o
   1   7  14     3101.14     3332.02     64.92 o
   2   7  14     1994.32     2073.51     58.49 o
   3   7  14     3945.98     3830.79     89.34 o
   4   7  14     4177.20     3567.26     86.13 o
   5   7  14     3194.02     3258.10     82.27 o
   6   7  14     3887.17     3981.19     91.27 o
   7   7  14     4538.99     4622.02    109.27 o
   8   7  14     2436.29     2415.46     86.77 o
   9   7  14     1550.13     1639.01    104.13 o
  10   7  14     2355.15     2221.99    106.05 o
  11   7  14      788.59      937.77     88.70 o
  12   7  14     2609.14     2774.11    126.62 o
  13   7  14      832.32      814.36    146.55 o
 -12   8  14      511.87      521.91    116.98 o
 -11   8  14     2362.77     2765.75    143.33 o
 -10   8  14      428.36      373.44     83.56 o
  -9   8  14     1536.54     1691.72     85.49 o
  -8   8  14     4536.43     4578.31    108.62 o
  -7   8  14     1198.64     1272.65     62.99 o
  -6   8  14     4602.87     4898.40    100.91 o
  -5   8  14     4569.44     4546.17     97.06 o
  -4   8  14     3453.74     3359.66     74.56 o
  -3   8  14      354.20      404.93     38.57 o
  -2   8  14      608.44      642.11     56.56 o
  -1   8  14     3557.09     3634.75     77.13 o
   0   8  14      814.95      814.36     50.13 o
   1   8  14     3249.46     3396.93     74.56 o
   2   8  14      494.08      392.08     44.35 o
   3   8  14      324.31      431.29     39.85 o
   4   8  14     3225.40     3222.11     72.63 o
   5   8  14     4521.85     4589.24     97.70 o
   6   8  14     4783.38     5079.65    114.41 o
   7   8  14     1192.10     1295.78     63.63 o
   8   8  14     4447.49     4385.48    138.19 o
   9   8  14     1614.69     1778.49    107.98 o
  10   8  14      461.18      514.84     83.56 o
  11   8  14     2366.41     2632.70    131.76 o
  12   8  14      474.41      507.77    133.69 o
 -12   9  14      554.87      475.64    136.26 o
 -11   9  14      180.12      199.25    122.12 o
 -10   9  14     1834.42     1543.24    100.91 o
  -9   9  14     2848.91     2911.02    112.48 o
  -8   9  14      975.33      764.87     70.70 o
  -7   9  14     2014.14     2313.90     77.13 o
  -6   9  14     1551.13     1665.37     71.99 o
  -5   9  14     1260.99     1210.94     55.92 o
  -4   9  14     5914.12     5935.80    123.41 o
  -3   9  14     4361.38     4809.06    100.27 o
  -2   9  14     5371.79     5114.36    114.41 o
  -1   9  14     2896.12     3024.78     88.06 o
   0   9  14     7981.15     8648.85    149.12 o
   1   9  14     2704.92     3060.13     79.70 o
   2   9  14     5118.40     4820.63    100.27 o
   3   9  14     4339.13     4557.10     97.70 o
   4   9  14     6012.33     5837.46    110.55 o
   5   9  14     1409.55     1318.92     58.49 o
   6   9  14     1553.38     1518.18     62.35 o
   7   9  14     1964.35     2117.86     88.70 o
   8   9  14      916.26      894.07     76.49 o
   9   9  14     2988.81     2732.33    125.98 o
  10   9  14     1920.10     1698.15    112.48 o
  11   9  14      166.17      283.45    102.84 o
  12   9  14      612.85      468.56    135.62 o
 -11  10  14     1371.50     1518.18    156.19 o
 -10  10  14        0.25      -45.64     90.63 o
  -9  10  14      158.98      172.90     77.77 o
  -8  10  14      502.71      451.21     64.92 o
  -7  10  14     1341.57     1278.43     68.77 o
  -6  10  14     3219.82     3185.47     99.63 o
  -5  10  14     2578.77     2657.13     90.63 o
  -4  10  14     4334.12     4513.39    118.27 o
  -3  10  14     1019.52      865.78     52.06 o
  -2  10  14     6941.58     7304.21    164.54 o
  -1  10  14     3705.60     3790.94    108.62 o
   0  10  14    16658.49    15203.61    277.03 o
   1  10  14     3948.65     3960.63     90.63 o
   2  10  14     7105.36     7497.04    124.69 o
   3  10  14     1031.14      918.49     53.35 o
   4  10  14     4513.94     4909.97    100.91 o
   5  10  14     2550.70     2682.20     82.91 o
   6  10  14     3143.64     3194.47     99.63 o
   7  10  14     1365.13     1330.49     81.63 o
   8  10  14      509.49      566.91     72.63 o
   9  10  14      136.59      244.25     89.99 o
  10  10  14        0.43       64.28     70.70 o
  11  10  14     1281.23     1101.67    127.91 o
 -10  11  14      178.58      102.20    102.20 o
  -9  11  14      926.52      837.50    111.20 o
  -8  11  14      142.06      108.62     83.56 o
  -7  11  14      385.59      385.65     69.42 o
  -6  11  14     1827.63     2088.30     88.06 o
  -5  11  14     1850.47     1764.99     80.99 o
  -4  11  14     5271.90     5369.54    152.97 o
  -3  11  14     3412.16     3557.62    124.05 o
  -2  11  14     4794.38     5057.16    136.91 o
  -1  11  14     1399.18     1177.52     71.35 o
   0  11  14     1160.07      918.49     77.77 o
   1  11  14     1407.15     1261.08     57.20 o
   2  11  14     4744.49     4731.93     98.98 o
   3  11  14     3341.40     3615.47     86.77 o
   4  11  14     5021.27     5057.16    113.77 o
   5  11  14     1810.60     1818.98     82.27 o
   6  11  14     1768.32     2095.37     88.06 o
   7  11  14      386.09      354.80     63.63 o
   8  11  14      151.61      166.47     76.49 o
   9  11  14      875.06      782.87     94.48 o
  10  11  14      200.48      212.75    116.98 o
  -9  12  14      885.63      913.35    131.12 o
  -8  12  14     2448.62     2510.58    144.62 o
  -7  12  14      443.65      379.22     78.42 o
  -6  12  14     1197.30     1354.27    100.27 o
  -5  12  14      271.63      166.47     70.06 o
  -4  12  14      381.10      367.01     82.91 o
  -3  12  14       26.76       83.56     77.77 o
  -2  12  14     3765.15     3693.24    126.62 o
  -1  12  14      791.47      791.87     71.99 o
   0  12  14     4923.12     5357.97    152.33 o
   1  12  14      732.07      712.81     64.28 o
   2  12  14     3823.84     3712.52    116.98 o
   3  12  14       25.18      122.12     58.49 o
   4  12  14      307.70      328.45     52.06 o
   5  12  14      273.47      199.25     63.63 o
   6  12  14     1308.39     1371.63     89.34 o
   7  12  14      400.99      244.25     70.06 o
   8  12  14     2395.76     2624.35    131.12 o
   9  12  14      890.62     1048.97    134.98 o
  -8  13  14        0.31     -115.05    115.05 o
  -7  13  14      529.03      514.84    123.41 o
  -6  13  14      927.69      899.21     96.41 o
  -5  13  14     1746.55     1505.96    124.69 o
  -4  13  14     3774.76     3731.81    156.83 o
  -3  13  14      668.82      590.04     89.34 o
  -2  13  14     2137.46     2139.72    133.69 o
  -1  13  14      251.27      367.01     77.13 o
   0  13  14      526.98      411.36     91.27 o
   1  13  14      228.94      148.48     78.42 o
   2  13  14     2171.69     2044.59    101.55 o
   3  13  14      641.89      617.68     91.91 o
   4  13  14     3671.64     3900.21    150.40 o
   5  13  14     1631.85     1383.84    101.55 o
   6  13  14     1025.35     1085.60     95.13 o
   7  13  14      541.94      455.07     88.70 o
   8  13  14        0.07       77.77    110.55 o
  -7  14  14     1173.37      987.91    241.67 o
  -6  14  14      776.18      361.23    127.91 o
  -5  14  14      189.10       77.77    122.77 o
  -4  14  14      631.79      566.91    114.41 o
  -3  14  14      336.99      417.79    114.41 o
  -2  14  14      701.65      764.87    128.55 o
  -1  14  14     1043.62     1188.45    110.55 o
   0  14  14      213.87       70.70     90.63 o
   1  14  14      953.51      937.77    122.77 o
   2  14  14      703.16      977.62    120.19 o
   3  14  14      336.53       83.56     89.34 o
   4  14  14      612.27      475.64    108.62 o
   5  14  14      194.12      140.76    108.62 o
   6  14  14      773.77      617.68    103.48 o
   7  14  14     1209.19     1059.25    177.40 o
  -4  15  14      644.40      451.21    136.26 o
  -3  15  14     1680.29     1499.54    130.48 o
  -2  15  14       19.25      115.70    153.62 o
  -1  15  14      166.72      -45.64    141.41 o
   0  15  14      406.72      340.01    109.27 o
   1  15  14      208.94      212.75    116.98 o
   2  15  14       19.62      -83.56    129.19 o
   3  15  14     1675.73     1744.42    174.19 o
   4  15  14      731.71      617.68    107.34 o
   5  15  14     1062.30      666.53    140.76 o
   0  16  14       11.86      -57.85    206.32 o
   1   0  15    10087.18    10432.48    114.41 o
   2   0  15    20809.99    19954.82    203.75 o
   3   0  15    36298.97    37548.82    372.80 o
   4   0  15    25834.63    25555.75    256.46 o
   5   0  15    15167.65    14250.42    172.26 o
   6   0  15     1309.55     1171.73     43.71 o
   7   0  15      986.40     1144.74     48.85 o
   8   0  15      458.34      525.77     44.35 o
   9   0  15     2893.52     2791.46     93.20 o
  10   0  15     1148.02     1396.05     71.99 o
  11   0  15      591.46      404.93     57.85 o
  12   0  15      234.13      288.59    103.48 o
  13   0  15      560.39      514.84    101.55 o
  14   0  15       39.01      -25.71     83.56 o
 -14   1  15      442.53      172.90    103.48 o
 -13   1  15      345.18      257.10     77.13 o
 -12   1  15      109.52       95.77     64.28 o
 -11   1  15      905.48     1059.25     83.56 o
 -10   1  15      996.96      972.48     70.06 o
  -9   1  15     1973.59     1751.49     73.92 o
  -8   1  15     4726.21     4764.71     99.63 o
  -7   1  15    18224.17    18401.29    260.96 o
  -6   1  15     1361.44     1342.06     46.92 o
  -5   1  15     7092.13     7692.43    126.62 o
  -4   1  15     4563.20     4248.58     73.27 o
  -3   1  15     2160.47     1930.18     35.35 o
  -2   1  15    22139.07    20848.24    208.25 o
  -1   1  15    43022.38    42156.05    395.29 o
   0   1  15    32244.08    31052.55    282.81 o
   1   1  15    42882.60    42651.62    397.22 o
   2   1  15    23197.02    22093.25    214.68 o
   3   1  15     1884.40     1632.59     38.57 o
   4   1  15     4762.78     4321.85     62.99 o
   5   1  15     7404.42     8076.80    115.05 o
   6   1  15     1350.84     1378.06     47.56 o
   7   1  15    17567.13    16993.67    250.67 o
   8   1  15     4623.61     4676.65     98.98 o
   9   1  15     2084.66     1731.57     73.27 o
  10   1  15     1059.61     1313.14     69.42 o
  11   1  15      946.99      942.91     83.56 o
  12   1  15       82.41       45.64     64.92 o
  13   1  15      305.16      224.96     84.20 o
  14   1  15      445.25      411.36    123.41 o
 -14   2  15      297.58      179.33     89.99 o
 -13   2  15      258.76      379.22     84.20 o
 -12   2  15     1385.67     1401.84     95.77 o
 -11   2  15     1610.49     1574.74     89.34 o
 -10   2  15     2519.76     2463.02     87.41 o
  -9   2  15     2688.52     2698.91     83.56 o
  -8   2  15     1062.74     1007.83     50.78 o
  -7   2  15     2237.44     2267.62     61.06 o
  -6   2  15    12960.32    13180.24    165.83 o
  -5   2  15    15645.00    15622.04    200.54 o
  -4   2  15    10892.48    10629.80    132.41 o
  -3   2  15    38988.41    40075.47    417.14 o
  -2   2  15     8515.56     8574.29    104.13 o
  -1   2  15     6695.30     6595.90     78.42 o
   0   2  15     3048.99     2707.26     41.78 o
   1   2  15     6476.57     6569.55     77.77 o
   2   2  15     8587.86     8753.62    120.19 o
   3   2  15    39203.12    39819.02    415.86 o
   4   2  15    10584.62    10432.48    131.12 o
   5   2  15    15656.45    16045.62    182.54 o
   6   2  15    12900.33    12923.78    163.90 o
   7   2  15     2294.62     2463.02     63.63 o
   8   2  15     1074.66     1133.81     53.99 o
   9   2  15     2667.90     2690.55     82.91 o
  10   2  15     2446.75     2344.75    100.91 o
  11   2  15     1573.06     1499.54    105.41 o
  12   2  15     1346.88     1295.78     98.34 o
  13   2  15      281.07      302.74     83.56 o
  14   2  15      283.47       89.34    109.27 o
 -14   3  15     1172.77      778.37    120.84 o
 -13   3  15       48.04        0.00     64.28 o
 -12   3  15      237.67      154.26     71.99 o
 -11   3  15      615.20      521.91     66.20 o
 -10   3  15     2215.76     2526.65     88.70 o
  -9   3  15     2529.90     2989.43     87.41 o
  -8   3  15     7676.64     7678.29    140.76 o
  -7   3  15     3974.82     4103.32     82.27 o
  -6   3  15     5058.77     5102.79     91.91 o
  -5   3  15     7806.84     7706.57     98.34 o
  -4   3  15     2221.70     2367.89     54.63 o
  -3   3  15      194.69      212.75     25.71 o
  -2   3  15     6944.27     7140.31     95.13 o
  -1   3  15     9065.16     9395.08    108.62 o
   0   3  15     5987.12     5487.80     71.35 o
   1   3  15     9112.59     8934.23    121.48 o
   2   3  15     6985.25     7167.31    108.62 o
   3   3  15      178.82      154.26     19.93 o
   4   3  15     2428.89     2486.80     48.21 o
   5   3  15     7627.00     7805.56    113.12 o
   6   3  15     5106.70     4887.47     78.42 o
   7   3  15     4160.82     4185.59     82.91 o
   8   3  15     7839.45     7847.98    142.05 o
   9   3  15     2467.62     3069.13     97.70 o
  10   3  15     2134.11     2088.30     88.06 o
  11   3  15      560.23      411.36     71.35 o
  12   3  15      254.69      340.01     77.13 o
  13   3  15       59.99      115.70     96.41 o
  14   3  15     1204.68     1144.74    124.69 o
 -14   4  15      108.06      192.18    153.62 o
 -13   4  15       49.63        0.00     64.28 o
 -12   4  15     2675.21     2463.02    119.55 o
 -11   4  15      104.89      148.48     70.06 o
 -10   4  15     1171.20     1023.26     71.99 o
  -9   4  15      373.39      334.23     52.71 o
  -8   4  15      523.45      500.06     46.92 o
  -7   4  15     1858.24     1894.83     55.92 o
  -6   4  15     8935.87     9117.41    152.97 o
  -5   4  15     3885.99     3830.79     79.70 o
  -4   4  15     9824.34     9551.27    140.76 o
  -3   4  15     1002.54      918.49     34.07 o
  -2   4  15     3616.51     3387.94     55.92 o
  -1   4  15     1420.89     1336.28     41.14 o
   0   4  15    18227.07    18270.82    194.75 o
   1   4  15     1417.88     1425.62     36.64 o
   2   4  15     3293.26     3095.48     53.35 o
   3   4  15      878.27      782.87     31.49 o
   4   4  15     9767.27     9946.56    127.91 o
   5   4  15     3727.68     3500.42     66.20 o
   6   4  15     8523.15     8529.94    147.83 o
   7   4  15     1725.70     1818.98     61.70 o
   8   4  15      493.44      461.49     44.99 o
   9   4  15      374.70      313.66     56.56 o
  10   4  15     1183.32     1085.60     79.06 o
  11   4  15      105.61       64.28     51.42 o
  12   4  15     2668.76     2682.20    124.69 o
  13   4  15       52.67       83.56     83.56 o
  14   4  15      135.05      185.75    152.97 o
 -13   5  15       57.03       95.77     95.77 o
 -12   5  15        7.68      -37.92     70.06 o
 -11   5  15      613.24      637.61     84.84 o
 -10   5  15     4118.16     4227.37    135.62 o
  -9   5  15      818.25      725.66     64.92 o
  -8   5  15     5445.63     5788.61    109.91 o
  -7   5  15      337.30      217.89     37.92 o
  -6   5  15     1565.54     1505.96     49.49 o
  -5   5  15     4296.64     3840.43     79.70 o
  -4   5  15    16596.35    16413.27    205.68 o
  -3   5  15     4937.49     5451.81    106.70 o
  -2   5  15    18816.90    19796.71    225.61 o
  -1   5  15     4584.86     4406.70     74.56 o
   0   5  15     1449.37     1002.69     30.21 o
   1   5  15     4637.89     4600.16     65.56 o
   2   5  15    18590.87    19706.72    224.96 o
   3   5  15     4903.50     5345.75     82.27 o
   4   5  15    16885.55    17266.20    210.82 o
   5   5  15     4333.44     3960.63     70.70 o
   6   5  15     1455.74     1318.92     52.71 o
   7   5  15      336.28      294.38     38.57 o
   8   5  15     5435.56     5322.61    116.98 o
   9   5  15      842.61      708.31     64.28 o
  10   5  15     4155.85     4175.31    124.05 o
  11   5  15      588.59      489.78     70.70 o
  12   5  15       12.40       45.64     84.20 o
  13   5  15       63.99      172.90     90.63 o
 -13   6  15      360.85      262.24     90.63 o
 -12   6  15      982.59     1080.46    105.41 o
 -11   6  15       99.84      122.12     77.77 o
 -10   6  15      327.26      424.22     69.42 o
  -9   6  15     1274.61     1278.43     68.77 o
  -8   6  15     3642.23     3930.42    100.27 o
  -7   6  15     2797.10     2740.69     75.84 o
  -6   6  15    16522.49    17182.00    231.39 o
  -5   6  15     2989.47     2816.53     68.13 o
  -4   6  15     2451.61     2649.42     74.56 o
  -3   6  15     4824.70     4753.78     99.63 o
  -2   6  15     9396.31     9425.93    124.69 o
  -1   6  15    13794.63    13328.07    166.47 o
   0   6  15    17564.32    18816.51    219.82 o
   1   6  15    13852.08    13794.70    169.69 o
   2   6  15     9719.50     9692.67    125.98 o
   3   6  15     4447.77     4809.06     88.70 o
   4   6  15     2335.32     2690.55     66.85 o
   5   6  15     3259.60     2920.01     69.42 o
   6   6  15    16766.03    16764.21    228.18 o
   7   6  15     2799.44     2902.66     86.13 o
   8   6  15     3748.18     4258.86    104.77 o
   9   6  15     1298.35     1284.21     74.56 o
  10   6  15      282.38      451.21     85.49 o
  11   6  15       97.56      -25.71     89.99 o
  12   6  15      989.13      918.49    102.20 o
  13   6  15      378.95      283.45     83.56 o
 -12   7  15       29.63       57.85     90.63 o
 -11   7  15     1214.99     1272.65    102.84 o
 -10   7  15     1066.82     1038.68     98.34 o
  -9   7  15      706.73      865.78     70.70 o
  -8   7  15      531.48      637.61     52.71 o
  -7   7  15     2221.69     2399.39     78.42 o
  -6   7  15     1727.09     1524.60     62.35 o
  -5   7  15     8846.40     9010.71    167.12 o
  -4   7  15    10147.94    10236.44    178.68 o
  -3   7  15    14498.20    13254.15    221.75 o
  -2   7  15    15054.11    14481.16    231.39 o
  -1   7  15     9552.13     9835.36    143.33 o
   0   7  15     5188.43     4775.63     88.70 o
   1   7  15     9694.58    10253.15    162.62 o
   2   7  15    15498.40    16005.12    203.11 o
   3   7  15    14066.77    13272.79    203.11 o
   4   7  15     9631.71     9724.17    158.12 o
   5   7  15     9177.32     9193.90    153.62 o
   6   7  15     1687.79     1632.59     64.92 o
   7   7  15     2140.16     2147.43     74.56 o
   8   7  15      467.08      492.99     57.20 o
   9   7  15      689.46      687.10     84.20 o
  10   7  15     1026.26      837.50     79.06 o
  11   7  15     1289.63     1536.82    113.12 o
  12   7  15       35.29      -19.28     90.63 o
  13   7  15      271.50      559.19    219.82 o
 -12   8  15       77.70       64.28    102.84 o
 -11   8  15      529.91      699.95    101.55 o
 -10   8  15      721.72     1048.97    104.13 o
  -9   8  15     4604.94     4798.13    144.62 o
  -8   8  15     2065.89     1894.83     83.56 o
  -7   8  15     1988.83     1901.90     70.06 o
  -6   8  15     1507.48     1632.59     71.35 o
  -5   8  15     2254.92     2237.41     68.13 o
  -4   8  15     2145.32     2199.49     60.42 o
  -3   8  15    12002.43    11610.00    207.61 o
  -2   8  15     6139.49     6273.88    165.19 o
  -1   8  15    11614.11    11352.25    222.39 o
   0   8  15    11977.47    12489.92    215.32 o
   1   8  15    12335.03    11975.72    210.82 o
   2   8  15     6048.65     5960.87    124.05 o
   3   8  15    12411.95    12028.43    193.47 o
   4   8  15     2169.61     2103.08     66.20 o
   5   8  15     2101.52     1986.74     64.28 o
   6   8  15     1518.71     1626.16     64.92 o
   7   8  15     1951.04     1937.25     77.77 o
   8   8  15     2023.13     1867.19     97.06 o
   9   8  15     4645.99     5125.29    183.83 o
  10   8  15      622.07      597.76     82.27 o
  11   8  15      497.49      674.89    104.13 o
  12   8  15       65.53      108.62    102.20 o
 -12   9  15      580.55      683.24    322.66 o
 -11   9  15     1467.77     1432.05    145.90 o
 -10   9  15      100.05      127.91     75.84 o
  -9   9  15      541.49      629.90     84.20 o
  -8   9  15      838.46      894.07     76.49 o
  -7   9  15     4488.51     5275.69    116.34 o
  -6   9  15     2108.39     2207.20     75.20 o
  -5   9  15     8397.48     8411.67    147.19 o
  -4   9  15     3633.06     3970.91    111.20 o
  -3   9  15     2661.59     2808.18     84.84 o
  -2   9  15     2019.82     1944.32     63.63 o
  -1   9  15     5297.84     5595.14    143.98 o
   0   9  15     3195.90     3295.38    110.55 o
   1   9  15     5310.57     4898.40    112.48 o
   2   9  15     1960.23     1718.07     66.20 o
   3   9  15     2796.11     3024.78     79.06 o
   4   9  15     3766.95     3990.84    101.55 o
   5   9  15     8440.00     8843.60    151.05 o
   6   9  15     2032.01     2207.20     75.20 o
   7   9  15     4613.75     5160.00    138.19 o
   8   9  15      796.94      842.00     83.56 o
   9   9  15      555.68      507.77     82.91 o
  10   9  15      106.04       50.78     83.56 o
  11   9  15     1484.25     1354.27    118.27 o
  12   9  15      581.92      500.06    333.59 o
 -11  10  15      588.71      500.06    147.19 o
 -10  10  15      839.49      791.87    107.98 o
  -9  10  15     2060.24     2124.93    118.27 o
  -8  10  15     1560.29     1493.11     93.20 o
  -7  10  15     2558.47     2510.58     96.41 o
  -6  10  15      711.33      586.19     66.20 o
  -5  10  15      178.36      140.76     57.20 o
  -4  10  15      275.22      302.74     58.49 o
  -3  10  15     6085.50     5973.08    136.26 o
  -2  10  15     1083.98     1188.45     71.99 o
  -1  10  15     2897.00     2937.37    104.13 o
   0  10  15      375.13      379.22     65.56 o
   1  10  15     2821.39     2928.37     86.77 o
   2  10  15     1034.18      952.56     49.49 o
   3  10  15     6085.49     5998.14    124.05 o
   4  10  15      262.66      262.24     44.35 o
   5  10  15      204.16      185.75     45.64 o
   6  10  15      782.68      805.37     63.63 o
   7  10  15     2660.92     2732.33    100.27 o
   8  10  15     1583.96     1444.26     97.70 o
   9  10  15     1974.37     1979.67    128.55 o
  10  10  15      911.66     1038.68    103.48 o
  11  10  15      547.89      814.36    123.41 o
 -10  11  15      337.48      172.90    109.91 o
  -9  11  15      361.35      172.90     97.06 o
  -8  11  15     1366.48     1437.83    115.70 o
  -7  11  15     1925.70     1784.92     95.13 o
  -6  11  15     1728.36     1874.26     89.99 o
  -5  11  15     1894.49     2001.52     93.20 o
  -4  11  15     1577.00     1493.11     93.20 o
  -3  11  15      512.16      437.71     77.13 o
  -2  11  15     1181.81     1324.71     81.63 o
  -1  11  15     1029.43      957.70     69.42 o
   0  11  15     1306.51     1272.65     74.56 o
   1  11  15      962.34      769.37     62.35 o
   2  11  15     1165.14     1307.35     63.63 o
   3  11  15      560.33      424.22     46.28 o
   4  11  15     1451.16     1462.26     73.27 o
   5  11  15     1828.85     1805.49     75.20 o
   6  11  15     1888.90     2059.37     94.48 o
   7  11  15     1818.10     1718.07     93.20 o
   8  11  15     1388.61     1324.71    104.77 o
   9  11  15      328.68      269.96     84.20 o
  10  11  15      361.73      179.33    134.98 o
  -9  12  15     1077.60      674.89    133.05 o
  -8  12  15     1390.65     1432.05    139.48 o
  -7  12  15      408.19      340.01     82.91 o
  -6  12  15     1297.56     1414.05     96.41 o
  -5  12  15      140.10      199.25     77.13 o
  -4  12  15      331.84      275.10     82.27 o
  -3  12  15      629.45      683.24     83.56 o
  -2  12  15     1243.94     1160.81     82.27 o
  -1  12  15      710.50      605.47     71.35 o
   0  12  15     6473.04     6978.98    174.19 o
   1  12  15      694.13      649.82     77.77 o
   2  12  15     1331.41     1295.78     75.20 o
   3  12  15      746.99      666.53     78.42 o
   4  12  15      324.09      367.01     58.49 o
   5  12  15      171.08      148.48     58.49 o
   6  12  15     1337.91     1318.92     98.98 o
   7  12  15      440.96      322.66     77.77 o
   8  12  15     1325.26     1210.94    111.84 o
   9  12  15     1144.37      738.52    134.98 o
  -8  13  15      834.05      540.55    175.47 o
  -7  13  15      284.63      179.33    147.83 o
  -6  13  15      612.15      334.23    102.84 o
  -5  13  15     1309.54     1182.66    121.48 o
  -4  13  15     3901.07     4374.56    169.69 o
  -3  13  15      701.49      431.29     89.99 o
  -2  13  15     2681.36     2963.08    156.83 o
  -1  13  15     1331.26     1199.37    100.27 o
   0  13  15     1576.68     1450.04    104.13 o
   1  13  15     1381.56     1295.78     98.34 o
   2  13  15     2684.02     2608.28    131.12 o
   3  13  15      763.50      738.52    104.77 o
   4  13  15     3959.81     4248.58    177.40 o
   5  13  15     1238.68     1059.25    104.13 o
   6  13  15      614.88      424.22     89.34 o
   7  13  15      269.53      108.62     97.06 o
   8  13  15      853.06      621.54     88.06 o
  -6  14  15     2280.03     2073.51    189.61 o
  -5  14  15      576.08      257.10    102.84 o
  -4  14  15     1402.89     1266.86    131.12 o
  -3  14  15      448.22      489.78    120.84 o
  -2  14  15     1365.11     1444.26    140.12 o
  -1  14  15     2145.91     1731.57    153.62 o
   0  14  15     3925.96     4237.65    187.68 o
   1  14  15     2148.12     2154.50    141.41 o
   2  14  15     1334.79     1360.06    118.27 o
   3  14  15      405.91      244.25     89.99 o
   4  14  15     1451.25     1261.08    119.55 o
   5  14  15      548.40      451.21    115.70 o
   6  14  15     2270.36     2001.52    150.40 o
  -4  15  15     1110.97     1106.82    133.69 o
  -3  15  15      920.90      482.71    140.76 o
  -2  15  15     1659.06     1480.90    172.90 o
  -1  15  15      151.49      160.69    142.05 o
   0  15  15      569.00      308.52     95.77 o
   1  15  15      135.16      102.20    121.48 o
   2  15  15     1638.58     1671.79    157.47 o
   3  15  15      878.40      760.37    145.90 o
   4  15  15     1078.27      922.99    136.26 o
   0   0  16     9260.42     8279.91    145.90 o
   1   0  16    20622.57    19303.71    200.54 o
   2   0  16     6118.14     5582.93     71.99 o
   3   0  16      318.13      340.01     26.35 o
   4   0  16     3554.46     3538.98     66.85 o
   5   0  16     8728.22     8783.82    120.19 o
   6   0  16        0.68       25.71     32.14 o
   7   0  16     3131.78     3529.34     85.49 o
   8   0  16      321.77      392.08     57.20 o
   9   0  16      214.03      154.26     52.06 o
  10   0  16      560.49      540.55     70.70 o
  11   0  16      710.69      597.76     82.27 o
  12   0  16      421.85      605.47     94.48 o
  13   0  16      152.47      269.96     97.70 o
  14   0  16        9.83       -6.43     84.84 o
 -14   1  16      290.96       25.71     96.41 o
 -13   1  16      384.86      262.24    104.13 o
 -12   1  16      352.01      283.45     89.34 o
 -11   1  16      419.14      313.66     71.35 o
 -10   1  16      204.23      249.39     63.63 o
  -9   1  16     3414.11     3491.42    113.77 o
  -8   1  16     2642.80     2774.11     75.84 o
  -7   1  16     1556.03     1530.39     56.56 o
  -6   1  16     8067.82     8309.47    131.76 o
  -5   1  16     5715.15     6185.83    113.77 o
  -4   1  16     5879.75     5582.93     95.77 o
  -3   1  16    13086.56    12579.91    143.98 o
  -2   1  16     3206.36     2998.43     52.71 o
  -1   1  16     3888.09     3332.02     55.28 o
   0   1  16    13598.05    14078.80    152.33 o
   1   1  16     3683.08     3086.49     53.35 o
   2   1  16     3228.64     2928.37     52.06 o
   3   1  16    12978.12    12742.52    144.62 o
   4   1  16     5845.62     5416.46     82.91 o
   5   1  16     5516.45     5715.33     84.84 o
   6   1  16     7860.85     7538.82    125.34 o
   7   1  16     1349.64     1348.49     59.13 o
   8   1  16     2771.62     2885.31     86.13 o
   9   1  16     3318.49     3491.42    104.13 o
  10   1  16      182.09      217.89     56.56 o
  11   1  16      416.68      361.23     70.06 o
  12   1  16      349.45      249.39     75.84 o
  13   1  16      379.84      379.22     97.06 o
  14   1  16      300.95      262.24    109.27 o
 -14   2  16      169.73       70.70    109.27 o
 -13   2  16      454.63      559.19    117.62 o
 -12   2  16      208.09      108.62     77.13 o
 -11   2  16     2034.14     2162.21    104.13 o
 -10   2  16     3497.94     3547.98    124.05 o
  -9   2  16      833.90      778.37     62.35 o
  -8   2  16     1881.06     1867.19     69.42 o
  -7   2  16     6646.95     7018.83    120.84 o
  -6   2  16     3617.86     3267.74     73.27 o
  -5   2  16     5395.07     5643.35     84.20 o
  -4   2  16    12169.91    12418.58    160.69 o
  -3   2  16      463.23      373.44     25.07 o
  -2   2  16    16585.92    16723.07    186.40 o
  -1   2  16    17256.16    17161.43    167.76 o
   0   2  16     4130.76     3249.10     54.63 o
   1   2  16    17125.03    16701.86    186.40 o
   2   2  16    17108.34    16847.77    187.04 o
   3   2  16      573.07      492.99     32.14 o
   4   2  16    12401.01    12187.19    159.40 o
   5   2  16     5658.52     5935.80     98.98 o
   6   2  16     3707.94     3359.66     74.56 o
   7   2  16     6817.18     7072.82    134.98 o
   8   2  16     1896.30     1979.67     64.28 o
   9   2  16      736.52      796.37     59.13 o
  10   2  16     3619.56     3682.96    126.62 o
  11   2  16     2030.89     2044.59     94.48 o
  12   2  16      215.32      172.90     69.42 o
  13   2  16      460.11      642.11     85.49 o
  14   2  16      199.66       57.85    109.91 o
 -14   3  16      490.51      431.29    140.12 o
 -13   3  16      294.84      328.45     95.77 o
 -12   3  16      395.76      367.01     77.13 o
 -11   3  16      179.60      199.25     70.06 o
 -10   3  16      493.20      540.55     59.78 o
  -9   3  16      184.45      160.69     50.78 o
  -8   3  16     3085.67     2911.02     86.77 o
  -7   3  16      556.51      590.04     46.92 o
  -6   3  16     8189.56     8485.59    133.05 o
  -5   3  16     3360.60     3069.13     79.70 o
  -4   3  16     1071.89     1266.86     45.64 o
  -3   3  16    20003.72    19887.33    226.25 o
  -2   3  16    17329.69    17604.93    191.54 o
  -1   3  16    12982.92    12887.78    145.90 o
   0   3  16    29242.64    29297.84    302.09 o
   1   3  16    13311.51    13217.51    147.19 o
   2   3  16    16828.65    17203.21    210.18 o
   3   3  16    20032.71    20000.46    226.89 o
   4   3  16      901.57      987.91     40.49 o
   5   3  16     3269.68     3203.47     63.63 o
   6   3  16     8702.80     8889.24    136.26 o
   7   3  16      631.81      617.68     43.71 o
   8   3  16     3174.59     2893.66     86.13 o
   9   3  16      176.49      166.47     45.64 o
  10   3  16      493.17      451.21     57.85 o
  11   3  16      212.99      288.59     57.20 o
  12   3  16      410.36      275.10     82.27 o
  13   3  16      299.83      385.65     84.84 o
  14   3  16      476.40      367.01    122.77 o
 -13   4  16      812.66      842.00    102.20 o
 -12   4  16      309.25      392.08     82.27 o
 -11   4  16      655.16      597.76     78.42 o
 -10   4  16      911.07      913.35     72.63 o
  -9   4  16     1178.30     1188.45     66.20 o
  -8   4  16     1699.61     1744.42     66.85 o
  -7   4  16     1416.19     1396.05     53.99 o
  -6   4  16     1153.96     1002.69     45.64 o
  -5   4  16      333.80      288.59     37.92 o
  -4   4  16    21940.84    22021.91    261.60 o
  -3   4  16     5101.80     4513.39     75.20 o
  -2   4  16    24179.96    24115.99    248.74 o
  -1   4  16     6531.88     6647.97     91.27 o
   0   4  16     6924.67     6608.76     91.27 o
   1   4  16     6573.36     6635.11     91.27 o
   2   4  16    24202.80    24944.49    278.31 o
   3   4  16     4871.30     4311.57     73.92 o
   4   4  16    22531.95    22692.94    265.46 o
   5   4  16      414.79      431.29     33.42 o
   6   4  16     1028.70      937.77     44.35 o
   7   4  16     1360.15     1499.54     55.92 o
   8   4  16     1560.53     1718.07     73.27 o
   9   4  16     1173.77     1324.71     70.06 o
  10   4  16      933.98      918.49     72.63 o
  11   4  16      688.15      666.53     70.06 o
  12   4  16      307.13      444.78     91.27 o
  13   4  16      824.60      764.87    115.05 o
 -13   5  16      466.55      232.03     97.70 o
 -12   5  16      612.30      540.55     97.06 o
 -11   5  16      855.65      791.87     89.99 o
 -10   5  16      192.41      237.17     64.28 o
  -9   5  16     1993.68     2110.15     95.77 o
  -8   5  16     5131.51     5311.04    116.98 o
  -7   5  16     2401.16     2535.01     72.63 o
  -6   5  16    10765.26    10946.04    167.76 o
  -5   5  16     1888.65     1678.22     59.13 o
  -4   5  16     1239.04      903.71     52.71 o
  -3   5  16     1370.77     1414.05     53.99 o
  -2   5  16     6979.66     7235.44     95.77 o
  -1   5  16      254.44      249.39     25.07 o
   0   5  16    22369.02    22548.32    241.03 o
   1   5  16      224.60      232.03     27.00 o
   2   5  16     7046.77     7263.08    109.27 o
   3   5  16     1204.11     1194.23     38.57 o
   4   5  16     1142.20      837.50     37.28 o
   5   5  16     1923.38     1639.01     52.06 o
   6   5  16    10479.46    10172.16    161.97 o
   7   5  16     2407.13     2367.89     77.77 o
   8   5  16     5120.90     5440.24    118.27 o
   9   5  16     2028.52     1833.12     89.34 o
  10   5  16      211.80      192.18     64.28 o
  11   5  16      875.37      725.66     77.77 o
  12   5  16      569.95      734.02    104.13 o
  13   5  16      469.43      559.19    102.20 o
 -13   6  16     1781.46     1487.32    142.05 o
 -12   6  16      127.47      166.47     97.06 o
 -11   6  16     2342.32     2192.42    112.48 o
 -10   6  16      984.75     1101.67     84.84 o
  -9   6  16      237.99       64.28     57.85 o
  -8   6  16      954.04      842.00     55.92 o
  -7   6  16     1237.07     1295.78     63.63 o
  -6   6  16      784.00      903.71     52.71 o
  -5   6  16     2807.07     2791.46     67.49 o
  -4   6  16    10624.55    10547.53    181.26 o
  -3   6  16     3362.56     3158.47     80.99 o
  -2   6  16     8604.97     8134.65    115.70 o
  -1   6  16      517.09      637.61     32.14 o
   0   6  16      312.76      257.10     25.71 o
   1   6  16      479.81      597.76     31.49 o
   2   6  16     8660.34     8250.98    131.12 o
   3   6  16     3555.82     3500.42     66.20 o
   4   6  16    10513.66    10432.48    163.90 o
   5   6  16     3066.19     2876.95     68.77 o
   6   6  16      822.80      760.37     44.35 o
   7   6  16     1240.50     1080.46     57.85 o
   8   6  16     1057.30     1064.39     62.99 o
   9   6  16      285.92      192.18     64.28 o
  10   6  16      960.22      987.91     95.77 o
  11   6  16     2360.81     2344.75    131.76 o
  12   6  16      111.42      -25.71     89.99 o
  13   6  16     1773.87     1493.11    129.84 o
 -12   7  16      110.77      -57.85     90.63 o
 -11   7  16      264.29      108.62     97.06 o
 -10   7  16     1301.18     1613.30    109.27 o
  -9   7  16     3009.61     3095.48    107.34 o
  -8   7  16     1054.36     1054.11     62.35 o
  -7   7  16     4639.98     4854.05    111.84 o
  -6   7  16     2358.23     2252.84     75.84 o
  -5   7  16      733.45      642.11     52.71 o
  -4   7  16      987.27      987.91     55.28 o
  -3   7  16     4579.58     4820.63    111.20 o
  -2   7  16     2099.34     2132.65     73.92 o
  -1   7  16     6827.95     6805.44    118.91 o
   0   7  16     9213.86     9240.18    138.83 o
   1   7  16     6764.53     6621.61    117.62 o
   2   7  16     2088.08     2169.92     67.49 o
   3   7  16     4145.73     4622.02    109.27 o
   4   7  16     1019.04      962.84     59.78 o
   5   7  16      815.43      769.37     53.35 o
   6   7  16     2357.16     2199.49     67.49 o
   7   7  16     4557.12     4385.48    106.05 o
   8   7  16      958.02      997.55     65.56 o
   9   7  16     2964.20     2893.66    129.19 o
  10   7  16     1342.18     1549.67    113.77 o
  11   7  16      256.41      217.89     82.91 o
  12   7  16      121.86      249.39     88.70 o
 -12   8  16       94.47      294.38    109.91 o
 -11   8  16      925.51      824.01    101.55 o
 -10   8  16      442.48      489.78     88.70 o
  -9   8  16     1818.43     1881.33     97.06 o
  -8   8  16      691.25      617.68     71.99 o
  -7   8  16     5046.13     5813.03    134.33 o
  -6   8  16      793.25     1002.69     66.20 o
  -5   8  16     6724.33     7399.98    138.19 o
  -4   8  16     1091.56      764.87     57.85 o
  -3   8  16     1117.01     1138.95     64.92 o
  -2   8  16      525.84      521.91     58.49 o
  -1   8  16     5014.12     4887.47    123.41 o
   0   8  16      221.79      237.17     39.21 o
   1   8  16     5105.12     5416.46    118.27 o
   2   8  16      473.64      468.56     44.99 o
   3   8  16     1148.37      899.21     52.71 o
   4   8  16      968.61      734.02     52.06 o
   5   8  16     6698.60     7345.35    137.55 o
   6   8  16      823.64      982.77     60.42 o
   7   8  16     4899.65     5727.55    133.69 o
   8   8  16      638.08      566.91     76.49 o
   9   8  16     1835.41     1901.90    118.91 o
  10   8  16      482.20      507.77     89.99 o
  11   8  16      960.89      752.02    123.41 o
  12   8  16      103.04      199.25     90.63 o
 -11   9  16      578.30      586.19    139.48 o
 -10   9  16      241.02      283.45     89.34 o
  -9   9  16     2201.81     2486.80    111.84 o
  -8   9  16       12.49      -12.86     64.92 o
  -7   9  16      191.65      212.75     65.56 o
  -6   9  16      342.28      417.79     52.71 o
  -5   9  16     3753.30     3712.52    107.34 o
  -4   9  16       14.99       57.85     51.42 o
  -3   9  16    10845.65    10829.05    183.83 o
  -2   9  16     1480.13     1255.93     62.35 o
  -1   9  16     5307.08     5357.97    140.76 o
   0   9  16     1099.03     1054.11     72.63 o
   1   9  16     5295.06     5299.48    116.98 o
   2   9  16     1617.72     1324.71     64.28 o
   3   9  16    11302.75    11455.09    188.97 o
   4   9  16       19.57       77.77     37.92 o
   5   9  16     3875.83     4072.47     91.91 o
   6   9  16      336.81      354.80     51.42 o
   7   9  16      256.33      302.74     70.06 o
   8   9  16       15.68      -25.71     77.13 o
   9   9  16     2250.83     2376.25    125.34 o
  10   9  16      270.54      283.45     78.42 o
  11   9  16      593.35      482.71    109.27 o
 -11  10  16       48.81       83.56    269.96 o
 -10  10  16      166.43      148.48    103.48 o
  -9  10  16      177.90      232.03     90.63 o
  -8  10  16      625.78      548.27     71.35 o
  -7  10  16     2460.47     2559.43     97.06 o
  -6  10  16      271.64      172.90     62.99 o
  -5  10  16     5927.50     6363.23    153.62 o
  -4  10  16      128.75       95.77     57.85 o
  -3  10  16     1640.67     1456.47     85.49 o
  -2  10  16     1898.05     2154.50     89.34 o
  -1  10  16     9831.18    10285.29    211.46 o
   0  10  16     2203.92     1764.99     73.92 o
   1  10  16    10028.51    10334.14    212.11 o
   2  10  16     1753.79     1958.46     70.70 o
   3  10  16     1503.11     1318.92     64.28 o
   4  10  16      112.30      154.26     45.64 o
   5  10  16     5817.19     5973.08    124.05 o
   6  10  16      255.44      185.75     63.63 o
   7  10  16     2487.75     2732.33    109.27 o
   8  10  16      628.27      548.27     82.27 o
   9  10  16      142.83       64.28     83.56 o
  10  10  16      164.55       37.92     95.77 o
  11  10  16       53.04      -89.34    230.75 o
 -10  11  16     1305.80     1160.81    190.90 o
  -9  11  16      447.54      340.01     97.70 o
  -8  11  16      238.14      379.22     90.63 o
  -7  11  16      102.46      -32.14     71.35 o
  -6  11  16      993.45      972.48     84.84 o
  -5  11  16     3778.28     3860.36    139.48 o
  -4  11  16     2182.60     2229.70    106.05 o
  -3  11  16     5121.75     5715.33    157.47 o
  -2  11  16     1199.07     1194.23     77.77 o
  -1  11  16     1272.43     1199.37     83.56 o
   0  11  16      480.67      431.29     62.99 o
   1  11  16     1329.14     1238.58     79.06 o
   2  11  16     1148.47     1080.46     68.77 o
   3  11  16     5047.14     5464.02    118.27 o
   4  11  16     2149.21     2095.37     80.99 o
   5  11  16     3804.85     3930.42    110.55 o
   6  11  16      981.67      987.91     75.84 o
   7  11  16      112.61       95.77     77.13 o
   8  11  16      210.16      249.39     88.70 o
   9  11  16      446.90      257.10     82.27 o
  10  11  16     1251.71     1278.43    149.12 o
  -9  12  16      460.56      212.75    172.90 o
  -8  12  16     1612.52     1658.94    143.98 o
  -7  12  16     1369.05     1210.94    111.84 o
  -6  12  16      612.98      500.06     97.06 o
  -5  12  16      372.75      437.71     83.56 o
  -4  12  16      442.90      532.84     84.84 o
  -3  12  16      849.13     1033.54     87.41 o
  -2  12  16      566.76      451.21     85.49 o
  -1  12  16     4406.81     4643.87    152.97 o
   0  12  16      585.72      514.84     69.42 o
   1  12  16     4302.09     4364.27    137.55 o
   2  12  16      548.40      455.07     78.42 o
   3  12  16      883.90     1012.97     81.63 o
   4  12  16      430.55      559.19     71.99 o
   5  12  16      358.60      283.45     64.92 o
   6  12  16      642.87      525.77     77.13 o
   7  12  16     1334.26     1101.67     90.63 o
   8  12  16     1570.91     1474.47    116.98 o
   9  12  16      508.53      308.52    104.13 o
  -7  13  16       85.16     -147.19    147.19 o
  -6  13  16     1603.96     1581.17    133.69 o
  -5  13  16      681.12      764.87    124.05 o
  -4  13  16     1391.31     1336.28    134.98 o
  -3  13  16     1977.68     2029.81    144.62 o
  -2  13  16      226.67      -32.14     97.06 o
  -1  13  16      426.56      431.29     89.99 o
   0  13  16      224.30       95.77     77.13 o
   1  13  16      501.69      328.45     84.20 o
   2  13  16      214.84      417.79    101.55 o
   3  13  16     1919.81     1951.39    120.19 o
   4  13  16     1411.78     1456.47    116.34 o
   5  13  16      672.35      566.91     95.77 o
   6  13  16     1640.30     1568.31    114.41 o
   7  13  16       81.72       -6.43     97.70 o
  -6  14  16      471.39      461.49    154.90 o
  -5  14  16      264.82      257.10    110.55 o
  -4  14  16      437.80      417.79    121.48 o
  -3  14  16      120.67       89.34    109.27 o
  -2  14  16     1428.03     1530.39    143.98 o
  -1  14  16      213.98      249.39    121.48 o
   0  14  16      697.00      662.03    115.70 o
   1  14  16      246.22      127.91    115.70 o
   2  14  16     1421.69     1324.71    128.55 o
   3  14  16       96.32      -12.86     90.63 o
   4  14  16      416.81      367.01    116.98 o
   5  14  16      242.74      237.17    103.48 o
   6  14  16      477.44      379.22    134.33 o
  -3  15  16      359.68      283.45    129.84 o
  -2  15  16      131.73      102.20    121.48 o
  -1  15  16      316.17      424.22    168.40 o
   0  15  16      711.13      747.52    153.62 o
   1  15  16      299.55      140.76    108.62 o
   2  15  16      130.61      140.76    108.62 o
   3  15  16      376.76      492.99    127.91 o
   4  15  16      986.07      708.31    140.76 o
   1   0  17     5467.11     5679.34     72.63 o
   2   0  17      454.81      392.08     25.71 o
   3   0  17    22675.94    22117.04    238.46 o
   4   0  17       50.18      -12.86     25.71 o
   5   0  17     2143.01     1784.92     47.56 o
   6   0  17       70.70      127.91     37.92 o
   7   0  17     2583.81     2749.04     84.20 o
   8   0  17      613.73      712.81     59.78 o
   9   0  17     3007.87     3500.42    113.77 o
  10   0  17      994.70     1210.94     83.56 o
  11   0  17      201.23      148.48     70.06 o
  12   0  17      926.82     1194.23    122.12 o
  13   0  17      698.31      666.53    107.34 o
  14   0  17     1519.69     1155.66    141.41 o
 -14   1  17      486.02      379.22    115.70 o
 -13   1  17      198.63      134.98    102.84 o
 -12   1  17      781.08      654.32    110.55 o
 -11   1  17     1664.46     1818.98     95.77 o
 -10   1  17     1948.46     2059.37    101.55 o
  -9   1  17     1089.18     1278.43     74.56 o
  -8   1  17     1777.22     1867.19     62.35 o
  -7   1  17     5516.61     5171.57    115.05 o
  -6   1  17     3918.31     3510.06     85.49 o
  -5   1  17     4474.26     4503.11     86.13 o
  -4   1  17      892.96      712.81     34.07 o
  -3   1  17     2187.66     2022.73     43.06 o
  -2   1  17      927.98      865.78     32.78 o
  -1   1  17     6080.63     5911.37     73.92 o
   0   1  17      679.78      482.71     24.42 o
   1   1  17     6168.60     6122.84     75.20 o
   2   1  17      962.59      861.29     32.78 o
   3   1  17     2133.28     1839.55     48.21 o
   4   1  17      864.10      824.01     32.14 o
   5   1  17     4692.99     4687.58     88.06 o
   6   1  17     3783.39     3586.55     86.13 o
   7   1  17     5357.54     5114.36    114.41 o
   8   1  17     1727.13     1724.50     73.27 o
   9   1  17     1137.79     1255.93     68.13 o
  10   1  17     2051.94     2162.21    119.55 o
  11   1  17     1772.57     2252.84    121.48 o
  12   1  17      832.54      837.50    111.20 o
  13   1  17      209.35      122.12     90.63 o
  14   1  17      471.26      500.06    104.13 o
 -14   2  17      416.17      695.46    211.46 o
 -13   2  17     1836.29     1698.15    138.83 o
 -12   2  17     2225.97     2229.70    120.84 o
 -11   2  17     1159.96     1342.06     93.84 o
 -10   2  17     2013.39     1944.32    106.05 o
  -9   2  17     3394.69     3104.48     98.34 o
  -8   2  17      645.38      525.77     51.42 o
  -7   2  17     1606.12     1568.31     63.63 o
  -6   2  17     2321.70     2367.89     62.35 o
  -5   2  17     1554.02     1480.90     49.49 o
  -4   2  17     1344.42     1210.94     39.21 o
  -3   2  17     9247.52     8693.84    119.55 o
  -2   2  17      643.09      590.04     27.00 o
  -1   2  17     4593.76     4385.48     63.63 o
   0   2  17       40.65        6.43     19.28 o
   1   2  17     4800.61     4632.94     65.56 o
   2   2  17      601.45      492.99     32.14 o
   3   2  17     8673.16     7919.33    114.41 o
   4   2  17     1463.11     1255.93     45.64 o
   5   2  17     1409.88     1371.63     47.56 o
   6   2  17     2428.50     2430.88     62.99 o
   7   2  17     1573.85     1600.45     57.85 o
   8   2  17      583.59      559.19     45.64 o
   9   2  17     3164.60     2998.43     88.06 o
  10   2  17     1995.41     2029.81     86.77 o
  11   2  17     1156.90     1295.78     80.99 o
  12   2  17     2066.68     1965.53     99.63 o
  13   2  17     1748.00     1568.31    101.55 o
  14   2  17      385.22      249.39    230.75 o
 -13   3  17      396.79      302.74    108.62 o
 -12   3  17     1798.41     1691.72    118.91 o
 -11   3  17      530.90      566.91     76.49 o
 -10   3  17      975.98     1155.66     81.63 o
  -9   3  17     2578.64     2567.14    105.41 o
  -8   3  17     5523.30     5535.36    119.55 o
  -7   3  17     4656.28     4898.40    100.91 o
  -6   3  17     3152.46     3033.78     79.70 o
  -5   3  17    12066.83    11766.18    174.19 o
  -4   3  17     3217.86     3249.10     64.28 o
  -3   3  17     5584.23     5011.52     79.70 o
  -2   3  17     6809.71     6235.96     88.70 o
  -1   3  17     1911.70     1704.57     39.85 o
   0   3  17     4296.54     3295.38     55.28 o
   1   3  17     1977.07     1798.42     47.56 o
   2   3  17     6473.45     6135.05     88.06 o
   3   3  17     5471.88     5045.59     79.70 o
   4   3  17     2983.91     2893.66     60.42 o
   5   3  17    11994.84    11783.54    174.19 o
   6   3  17     3399.41     3350.66     74.56 o
   7   3  17     4578.09     4932.46    101.55 o
   8   3  17     5374.21     5404.89    117.62 o
   9   3  17     2558.60     2632.70    106.70 o
  10   3  17      937.58     1033.54     77.13 o
  11   3  17      505.27      578.48     77.13 o
  12   3  17     1716.26     1425.62     97.06 o
  13   3  17      372.18      294.38     96.41 o
 -13   4  17      541.65      621.54    107.98 o
 -12   4  17     1332.40     1238.58    113.12 o
 -11   4  17     1655.13     1594.02    121.48 o
 -10   4  17     2885.99     2632.70    106.70 o
  -9   4  17     1600.30     1600.45     77.13 o
  -8   4  17     3562.68     3781.30     98.34 o
  -7   4  17      789.79      824.01     50.78 o
  -6   4  17     8354.60     8426.46    132.41 o
  -5   4  17      395.84      354.80     44.99 o
  -4   4  17     6406.41     6273.88    114.41 o
  -3   4  17     4475.56     4280.07     73.27 o
  -2   4  17     2595.15     2383.96     46.92 o
  -1   4  17    17938.89    17035.45    188.33 o
   0   4  17     3955.69     3960.63     70.70 o
   1   4  17    18139.48    17435.24    211.46 o
   2   4  17     2698.60     2439.24     55.28 o
   3   4  17     4776.84     4654.80     87.41 o
   4   4  17     6406.96     6388.94    115.05 o
   5   4  17      471.95      578.48     38.57 o
   6   4  17     8491.60     8678.41    134.33 o
   7   4  17      687.18      637.61     52.71 o
   8   4  17     3435.01     3731.81     97.70 o
   9   4  17     1752.11     1738.00     80.34 o
  10   4  17     3022.76     3015.78    105.41 o
  11   4  17     1682.93     1480.90     92.56 o
  12   4  17     1380.91     1295.78    109.91 o
  13   4  17      604.22      605.47     94.48 o
 -13   5  17      422.89      217.89    115.70 o
 -12   5  17     1668.39     1626.16    142.05 o
 -11   5  17      521.80      444.78     84.84 o
 -10   5  17     2058.44     2313.90    107.98 o
  -9   5  17      619.13      489.78     77.77 o
  -8   5  17     2853.84     2707.26     83.56 o
  -7   5  17     4911.13     4854.05    100.27 o
  -6   5  17      714.81      617.68     43.71 o
  -5   5  17     4997.59     5045.59    113.77 o
  -4   5  17     3606.59     3295.38     91.91 o
  -3   5  17     2125.25     2059.37     65.56 o
  -2   5  17     8486.57     8426.46    117.62 o
  -1   5  17      434.19      500.06     32.14 o
   0   5  17     9275.05     8441.24    117.62 o
   1   5  17      543.15      654.32     32.78 o
   2   5  17     8956.62     8708.62    119.55 o
   3   5  17     2101.61     2169.92     59.78 o
   4   5  17     3811.84     3781.30     79.06 o
   5   5  17     5051.48     5322.61    105.41 o
   6   5  17      630.97      586.19     46.28 o
   7   5  17     4959.25     4709.43    120.84 o
   8   5  17     3001.88     2859.60     85.49 o
   9   5  17      587.56      521.91     58.49 o
  10   5  17     2125.74     2337.04     93.20 o
  11   5  17      494.09      482.71     91.27 o
  12   5  17     1679.59     1833.12    143.98 o
  13   5  17      446.47      431.29    109.91 o
 -12   6  17      647.27      642.11     89.34 o
 -11   6  17     1006.90     1138.95     97.70 o
 -10   6  17     2009.41     2124.93    111.20 o
  -9   6  17     1643.52     1536.82     94.48 o
  -8   6  17      796.03      865.78     66.20 o
  -7   6  17      471.70      468.56     52.06 o
  -6   6  17     4605.71     4753.78    110.55 o
  -5   6  17     1893.78     2169.92     67.49 o
  -4   6  17     4480.55     4546.17    107.98 o
  -3   6  17     6104.89     5631.13    120.19 o
  -2   6  17     1912.56     1671.79     65.56 o
  -1   6  17     2276.69     2221.99     52.71 o
   0   6  17     6478.50     6660.82    104.77 o
   1   6  17     2302.75     2252.84     61.06 o
   2   6  17     1834.73     1771.42     53.99 o
   3   6  17     5563.11     5322.61    105.41 o
   4   6  17     4356.51     4449.12     96.41 o
   5   6  17     1847.54     2008.59     64.92 o
   6   6  17     4520.56     4842.48    100.27 o
   7   6  17      550.76      605.47     59.13 o
   8   6  17      891.39     1002.69     71.35 o
   9   6  17     1569.17     1568.31     88.70 o
  10   6  17     1964.89     1944.32    113.12 o
  11   6  17      920.70     1199.37    116.34 o
  12   6  17      601.11      683.24    117.62 o
  13   6  17       72.98      115.70    160.04 o
 -12   7  17      174.77      385.65    110.55 o
 -11   7  17      666.55      814.36    109.91 o
 -10   7  17      119.42      102.20     89.34 o
  -9   7  17       28.44      -63.63     63.63 o
  -8   7  17      635.66      586.19     66.20 o
  -7   7  17     2033.12     2029.81     79.70 o
  -6   7  17       50.40       57.85     44.99 o
  -5   7  17     3044.09     3104.48     98.34 o
  -4   7  17     2444.85     2624.35     90.63 o
  -3   7  17       77.92       57.85     44.99 o
  -2   7  17     6854.16     7580.60    167.76 o
  -1   7  17     6265.52     6172.97    151.05 o
   0   7  17       79.11      108.62     31.49 o
   1   7  17     6300.66     6779.09    131.76 o
   2   7  17     6658.16     7248.94    136.26 o
   3   7  17       84.45       89.34     37.92 o
   4   7  17     2424.80     2774.11     84.20 o
   5   7  17     3122.14     3341.02     92.56 o
   6   7  17       35.83       70.70     44.35 o
   7   7  17     1943.17     1881.33     76.49 o
   8   7  17      585.11      597.76     62.99 o
   9   7  17       16.40       45.64     64.92 o
  10   7  17      127.20      212.75     84.20 o
  11   7  17      672.83      913.35    120.84 o
  12   7  17      206.43      154.26     95.77 o
 -12   8  17      702.32      903.71    255.17 o
 -11   8  17      321.74      179.33    102.84 o
 -10   8  17      110.81      134.98     89.34 o
  -9   8  17     2633.52     2649.42    115.70 o
  -8   8  17      239.42      185.75     56.56 o
  -7   8  17     3081.18     3095.48     98.34 o
  -6   8  17      202.11      108.62     44.99 o
  -5   8  17      343.55      398.51     57.85 o
  -4   8  17      265.87      217.89     44.99 o
  -3   8  17     2369.38     2329.33     77.13 o
  -2   8  17     1426.52     1450.04     73.27 o
  -1   8  17     2600.21     2306.19    100.27 o
   0   8  17      257.44      244.25     37.92 o
   1   8  17     2470.67     2376.25     70.06 o
   2   8  17     1350.96     1295.78     63.63 o
   3   8  17     2584.12     2842.24     85.49 o
   4   8  17      238.52      192.18     37.92 o
   5   8  17      345.74      244.25     52.71 o
   6   8  17      204.38      179.33     44.99 o
   7   8  17     3040.80     3149.48     98.98 o
   8   8  17      254.68      224.96     69.42 o
   9   8  17     2764.03     3069.13    133.05 o
  10   8  17      116.70      134.98     97.06 o
  11   8  17      355.38      212.75     91.27 o
  12   8  17      728.92      411.36    136.91 o
 -11   9  17     1814.58     1704.57    132.41 o
 -10   9  17     1253.49     1371.63    118.91 o
  -9   9  17      461.10      392.08     88.70 o
  -8   9  17      691.12      417.79     71.99 o
  -7   9  17      322.32      345.80     65.56 o
  -6   9  17      208.61      172.90     57.20 o
  -5   9  17     1509.95     1138.95     75.84 o
  -4   9  17      992.91      674.89     62.35 o
  -3   9  17      231.99      154.26     45.64 o
  -2   9  17     1975.76     1972.60     99.63 o
  -1   9  17      605.16      559.19     64.28 o
   0   9  17      370.29      354.80     63.63 o
   1   9  17      458.86      444.78     50.78 o
   2   9  17     1830.09     1805.49     68.13 o
   3   9  17      266.20      154.26     45.64 o
   4   9  17      970.80      824.01     59.78 o
   5   9  17     1442.94     1090.75     63.63 o
   6   9  17      213.57      192.18     51.42 o
   7   9  17      295.98      455.07     71.99 o
   8   9  17      721.49      566.91     84.20 o
   9   9  17      500.96      373.44     83.56 o
  10   9  17     1235.32     1144.74    113.77 o
  11   9  17     1706.43     1846.62    131.12 o
 -10  10  17      162.10       77.77    115.70 o
  -9  10  17      818.74      609.97     95.13 o
  -8  10  17     1143.07     1232.79     95.77 o
  -7  10  17     1984.88     1944.32     91.91 o
  -6  10  17     3596.94     3615.47    115.70 o
  -5  10  17       98.97       32.14     58.49 o
  -4  10  17     2013.47     2430.88    110.55 o
  -3  10  17     2165.95     2029.81    100.91 o
  -2  10  17     3276.70     3332.02    101.55 o
  -1  10  17      633.60      778.37     62.35 o
   0  10  17      594.50      392.08     57.20 o
   1  10  17      606.04      760.37     70.70 o
   2  10  17     3325.56     3529.34    114.41 o
   3  10  17     2075.48     1718.07     73.27 o
   4  10  17     2024.21     2139.72     73.92 o
   5  10  17       71.68       77.77     52.06 o
   6  10  17     3474.31     3231.11    109.27 o
   7  10  17     2012.45     2073.51    109.27 o
   8  10  17      998.68     1085.60     95.13 o
   9  10  17      881.67     1002.69    111.84 o
  10  10  17      155.79      102.20     95.77 o
  -9  11  17      746.64      451.21    102.20 o
  -8  11  17     1769.72     1944.32    113.12 o
  -7  11  17      264.26      334.23     84.84 o
  -6  11  17      121.78       83.56     83.56 o
  -5  11  17     1018.24     1080.46     89.34 o
  -4  11  17     2136.75     2306.19    107.98 o
  -3  11  17      578.31      548.27     79.06 o
  -2  11  17     5396.14     5998.14    149.12 o
  -1  11  17      334.98      160.69     56.56 o
   0  11  17     4932.86     5440.24    153.62 o
   1  11  17      414.17      521.91     69.42 o
   2  11  17     5372.90     5582.93    143.98 o
   3  11  17      554.49      392.08     57.20 o
   4  11  17     2157.00     2169.92     82.27 o
   5  11  17     1045.37     1059.25     73.27 o
   6  11  17      134.35      154.26     77.77 o
   7  11  17      241.78      288.59     70.70 o
   8  11  17     1738.79     1778.49    107.98 o
   9  11  17      696.85      548.27    101.55 o
  -8  12  17     1390.83     1266.86    119.55 o
  -7  12  17      530.79      373.44    108.62 o
  -6  12  17     3499.91     4134.17    165.19 o
  -5  12  17      246.76      134.98     84.20 o
  -4  12  17     2533.11     2535.01    120.84 o
  -3  12  17      269.33      361.23     82.27 o
  -2  12  17      671.63      842.00     97.70 o
  -1  12  17     1587.89     1771.42    101.55 o
   0  12  17     1574.37     1665.37     98.34 o
   1  12  17     1676.59     1805.49    102.20 o
   2  12  17      627.19      674.89     83.56 o
   3  12  17      327.33      302.74     70.06 o
   4  12  17     2697.99     2749.04    125.98 o
   5  12  17      235.47      288.59     70.70 o
   6  12  17     3516.82     4154.74    144.62 o
   7  12  17      552.87      548.27     79.06 o
   8  12  17     1423.43     1389.63    113.77 o
  -7  13  17      622.50      590.04    120.84 o
  -6  13  17       32.12      -37.92     89.34 o
  -5  13  17     1337.60     1360.06    147.83 o
  -4  13  17     2230.56     2391.67    156.83 o
  -3  13  17      870.01      695.46    122.77 o
  -2  13  17     2601.99     2885.31    163.90 o
  -1  13  17      119.00       89.34     77.13 o
   0  13  17     1183.90     1383.84    107.34 o
   1  13  17      146.07       95.77     82.91 o
   2  13  17     2514.57     3033.78    158.76 o
   3  13  17      826.33      778.37    107.34 o
   4  13  17     2193.02     2337.04    139.48 o
   5  13  17     1284.80     1530.39    143.98 o
   6  13  17       33.89      -95.77     95.77 o
   7  13  17      652.41      662.03     95.13 o
  -5  14  17       28.29       83.56    115.70 o
  -4  14  17      992.56     1133.81    145.90 o
  -3  14  17      370.90      482.71    130.48 o
  -2  14  17      298.98      468.56    104.13 o
  -1  14  17     1000.54      937.77    142.69 o
   0  14  17     1912.70     1731.57    133.69 o
   1  14  17     1031.01      972.48    134.98 o
   2  14  17      342.11      455.07    109.27 o
   3  14  17      428.85      597.76    117.62 o
   4  14  17      946.99      918.49    126.62 o
   5  14  17       15.11      -25.71     89.99 o
  -2  15  17      535.44      437.71    147.83 o
  -1  15  17      167.44      -37.92    172.26 o
   0  15  17        0.76        6.43    123.41 o
   1  15  17      167.97      385.65    129.19 o
   2  15  17      528.29      455.07    140.12 o
   3  15  17      135.14       64.28    186.40 o
   0   0  18    18870.83    16785.42    249.39 o
   1   0  18       53.36      122.12     19.28 o
   2   0  18    11634.90    10895.90    116.98 o
   3   0  18     2178.75     1853.69     48.21 o
   4   0  18     2050.54     2103.08     51.42 o
   5   0  18     3006.03     2876.95     60.42 o
   6   0  18      815.76      987.91     50.13 o
   7   0  18       21.28       37.92     38.57 o
   8   0  18       31.99       32.14     52.06 o
   9   0  18     9438.10     9676.60    205.04 o
  10   0  18      783.67      997.55     75.84 o
  11   0  18     7438.11     7345.35    219.82 o
  12   0  18     2830.48     3194.47    145.26 o
  13   0  18      219.10      160.69    103.48 o
 -13   1  18     4081.63     3615.47    183.18 o
 -12   1  18      269.79      302.74    108.62 o
 -11   1  18      600.18      437.71     77.13 o
 -10   1  18      694.69      752.02     70.06 o
  -9   1  18     3652.56     3434.86    112.48 o
  -8   1  18     5876.48     6453.21    141.41 o
  -7   1  18     7653.43     7414.12    151.69 o
  -6   1  18     6322.42     6466.07    129.19 o
  -5   1  18     3652.04     3387.94     74.56 o
  -4   1  18     1220.51      972.48     39.85 o
  -3   1  18     2915.93     2765.75     59.13 o
  -2   1  18      325.11      373.44     25.07 o
  -1   1  18     2878.30     2972.08     52.71 o
   0   1  18      235.65      283.45     27.00 o
   1   1  18     2938.16     2981.08     52.71 o
   2   1  18      330.48      373.44     25.07 o
   3   1  18     2944.46     2649.42     57.85 o
   4   1  18     1303.39     1171.73     43.71 o
   5   1  18     3380.08     3185.47     72.63 o
   6   1  18     6399.28     6504.63    129.19 o
   7   1  18     7654.74     7552.96    139.48 o
   8   1  18     5571.22     5948.01    136.26 o
   9   1  18     3893.40     3790.94    108.62 o
  10   1  18      675.39      674.89     79.06 o
  11   1  18      580.31      649.82     81.63 o
  12   1  18      303.78      385.65     91.27 o
  13   1  18     4249.25     4103.32    164.54 o
 -13   2  18      641.33      468.56    121.48 o
 -12   2  18      648.91      805.37    104.77 o
 -11   2  18     3865.40     3910.49    140.12 o
 -10   2  18      800.57      621.54     71.99 o
  -9   2  18     3150.31     3203.47    118.27 o
  -8   2  18     1979.63     2015.66     86.13 o
  -7   2  18      147.56      115.70     37.92 o
  -6   2  18     2103.91     2169.92     67.49 o
  -5   2  18     8022.87     7566.46    125.34 o
  -4   2  18     4402.13     4503.11     75.20 o
  -3   2  18     8280.22     7990.67    114.41 o
  -2   2  18     1235.64     1549.67     37.92 o
  -1   2  18     4735.48     4385.48     74.56 o
   0   2  18       72.99       95.77     18.64 o
   1   2  18     4790.39     4385.48     74.56 o
   2   2  18     1040.93     1295.78     40.49 o
   3   2  18     8224.62     8222.06    116.34 o
   4   2  18     4204.79     4269.15     73.27 o
   5   2  18     7377.52     6978.98    120.84 o
   6   2  18     2060.77     2290.76     61.70 o
   7   2  18      185.21      134.98     39.21 o
   8   2  18     1860.05     1916.04     70.06 o
   9   2  18     3307.85     3122.48     98.34 o
  10   2  18      823.31      842.00     79.06 o
  11   2  18     3644.99     3682.96    126.62 o
  12   2  18      644.05      559.19     91.27 o
  13   2  18      655.70      586.19    108.62 o
 -13   3  18     1141.29     1038.68    134.33 o
 -12   3  18     1312.24     1354.27    129.84 o
 -11   3  18      410.64      361.23     75.84 o
 -10   3  18     3543.65     3840.43    129.19 o
  -9   3  18     1678.52     1874.26     83.56 o
  -8   3  18      194.33      160.69     50.78 o
  -7   3  18     2070.47     2088.30     80.34 o
  -6   3  18     2635.27     2439.24     79.06 o
  -5   3  18      865.49      856.14     56.56 o
  -4   3  18     7042.24     7126.81    122.12 o
  -3   3  18     3332.38     3131.48     53.99 o
  -2   3  18      148.98      244.25     25.07 o
  -1   3  18     5783.41     5825.24     85.49 o
   0   3  18     2483.72     2740.69     50.13 o
   1   3  18     5073.66     5034.02     79.70 o
   2   3  18      123.84      244.25     25.07 o
   3   3  18     3311.94     2945.72     61.06 o
   4   3  18     6862.79     6938.49    120.19 o
   5   3  18      885.44      957.70     44.35 o
   6   3  18     2660.88     2486.80     64.28 o
   7   3  18     2047.94     1986.74     64.28 o
   8   3  18      207.46      237.17     44.35 o
   9   3  18     1640.70     1594.02     77.13 o
  10   3  18     3335.42     3615.47    125.34 o
  11   3  18      438.71      313.66     71.35 o
  12   3  18     1171.11     1194.23    105.41 o
  13   3  18     1232.10     1144.74    113.77 o
 -13   4  18      315.86      455.07    133.05 o
 -12   4  18     1440.12     1568.31    133.05 o
 -11   4  18      321.20      411.36    104.13 o
 -10   4  18      694.08      674.89     79.06 o
  -9   4  18      432.09      578.48     65.56 o
  -8   4  18     7056.37     7497.04    152.97 o
  -7   4  18      104.47      122.12     39.21 o
  -6   4  18     2831.97     2833.89     85.49 o
  -5   4  18     2355.17     2306.19     77.13 o
  -4   4  18        3.75       12.86     32.14 o
  -3   4  18     4119.96     4290.36     73.27 o
  -2   4  18     3963.71     4385.48     74.56 o
  -1   4  18     2207.30     1972.60     50.13 o
   0   4  18    10312.03    10204.30    129.84 o
   1   4  18     2016.38     1812.56     54.63 o
   2   4  18     4243.57     4665.72     87.41 o
   3   4  18     4310.15     4535.25     86.13 o
   4   4  18       17.23       32.14     32.14 o
   5   4  18     2433.95     2399.39     62.99 o
   6   4  18     2901.10     3069.13     71.35 o
   7   4  18      108.15      140.76     37.92 o
   8   4  18     7229.16     7414.12    138.19 o
   9   4  18      394.50      586.19     70.06 o
  10   4  18      781.42      642.11     77.13 o
  11   4  18      272.29      288.59     76.49 o
  12   4  18     1517.01     1330.49    105.41 o
  13   4  18      329.38      404.93    109.91 o
 -13   5  18       38.95      134.98    134.33 o
 -12   5  18     2377.73     2740.69    167.76 o
 -11   5  18      202.53      148.48     78.42 o
 -10   5  18     4884.59     5125.29    172.26 o
  -9   5  18       22.19      166.47     70.06 o
  -8   5  18     1780.61     2059.37     94.48 o
  -7   5  18      977.08     1054.11     57.20 o
  -6   5  18     6370.37     6556.69    129.84 o
  -5   5  18     1635.78     1518.18     68.77 o
  -4   5  18     6492.11     5985.29    124.05 o
  -3   5  18      969.68      805.37     50.13 o
  -2   5  18      626.89      578.48     30.85 o
  -1   5  18     4570.12     4332.14     73.92 o
   0   5  18      485.40      532.84     33.42 o
   1   5  18     4710.37     4589.24     86.77 o
   2   5  18      686.46      629.90     40.49 o
   3   5  18     1035.87      922.99     43.71 o
   4   5  18     6624.24     6478.92    116.34 o
   5   5  18     1580.75     1619.73     57.85 o
   6   5  18     6492.89     6286.74    114.41 o
   7   5  18      976.88      918.49     58.49 o
   8   5  18     1801.80     2199.49     75.20 o
   9   5  18       20.52       32.14     52.06 o
  10   5  18     5093.60     5125.29    149.12 o
  11   5  18      185.36       70.70     77.13 o
  12   5  18     2447.47     2494.51    136.26 o
  13   5  18       47.82      -45.64    123.41 o
 -12   6  18     1489.97     1594.02    140.76 o
 -11   6  18     1338.00     1290.00    109.27 o
 -10   6  18      883.02      913.35     97.06 o
  -9   6  18     1418.63     1290.00     91.91 o
  -8   6  18     3804.44     3596.19    106.05 o
  -7   6  18      489.39      521.91     58.49 o
  -6   6  18     3606.36     3510.06    113.77 o
  -5   6  18     1073.27     1054.11     57.20 o
  -4   6  18     1536.62     1216.08     55.92 o
  -3   6  18       70.72       77.77     44.99 o
  -2   6  18     3670.27     3538.98     86.13 o
  -1   6  18     2388.71     2423.17     55.28 o
   0   6  18     1006.33     1194.23     44.35 o
   1   6  18     2520.37     2526.65     64.28 o
   2   6  18     3689.53     3596.19     77.13 o
   3   6  18       67.83      102.20     38.57 o
   4   6  18     1702.17     1493.11     61.70 o
   5   6  18     1027.31      952.56     49.49 o
   6   6  18     3566.93     3519.70     95.13 o
   7   6  18      491.90      475.64     52.71 o
   8   6  18     3714.52     3557.62    105.41 o
   9   6  18     1481.60     1244.36     84.84 o
  10   6  18      853.82      865.78    103.48 o
  11   6  18     1238.24     1117.74    107.34 o
  12   6  18     1484.34     1244.36    113.12 o
 -12   7  18      746.53      609.97    134.33 o
 -11   7  18      826.14      738.52    104.77 o
 -10   7  18     4919.53     5125.29    172.26 o
  -9   7  18     1834.45     1833.12    109.91 o
  -8   7  18     1479.68     1290.00     74.56 o
  -7   7  18     1454.25     1414.05     78.42 o
  -6   7  18      807.28      899.21     71.99 o
  -5   7  18      826.31      997.55     65.56 o
  -4   7  18     2209.54     2051.66     79.70 o
  -3   7  18     2319.23     2283.05     84.20 o
  -2   7  18     2513.45     2207.20     82.91 o
  -1   7  18     2242.59     1944.32     77.77 o
   0   7  18      423.57      566.91     37.92 o
   1   7  18     2483.39     2169.92     67.49 o
   2   7  18     2498.29     2275.34     68.77 o
   3   7  18     2229.08     2103.08     80.99 o
   4   7  18     2203.31     2229.70     75.84 o
   5   7  18      910.39      977.62     60.42 o
   6   7  18      737.52      782.87     58.49 o
   7   7  18     1506.15     1487.32     73.92 o
   8   7  18     1537.55     1414.05     78.42 o
   9   7  18     1842.17     1979.67    114.41 o
  10   7  18     4870.37     4709.43    176.11 o
  11   7  18      867.21      708.31    102.20 o
  12   7  18      689.56      597.76    129.19 o
 -11   8  18     1899.35     1833.12    137.55 o
 -10   8  18      200.17      217.89     82.91 o
  -9   8  18     2408.93     2344.75    124.05 o
  -8   8  18      888.00      809.87     68.77 o
  -7   8  18     4234.79     4753.78    121.48 o
  -6   8  18     4876.05     4864.98    122.77 o
  -5   8  18     3679.47     3396.93    111.84 o
  -4   8  18     2263.03     2044.59     86.77 o
  -3   8  18      804.79      962.84     64.92 o
  -2   8  18      944.45     1038.68     72.63 o
  -1   8  18     1800.11     1951.39    106.05 o
   0   8  18      164.66      102.20     52.06 o
   1   8  18     1756.89     1923.11     70.06 o
   2   8  18      949.69     1182.66     71.99 o
   3   8  18      808.90      922.99     63.63 o
   4   8  18     2217.34     2591.57     81.63 o
   5   8  18     4021.28     4011.40    101.55 o
   6   8  18     4896.88     4809.06    111.20 o
   7   8  18     4212.90     4567.38    118.91 o
   8   8  18      946.49      884.42     90.63 o
   9   8  18     2296.20     2486.80    143.98 o
  10   8  18      174.94       95.77    102.20 o
  11   8  18     2057.14     1833.12    151.05 o
 -11   9  18      436.22      392.08    114.41 o
 -10   9  18      547.38      455.07     95.77 o
  -9   9  18      807.82      899.21    100.91 o
  -8   9  18     1462.90     1444.26     91.27 o
  -7   9  18     2745.84     3095.48    107.34 o
  -6   9  18      569.89      461.49     65.56 o
  -5   9  18     1984.03     1951.39     91.91 o
  -4   9  18     2398.85     2110.15     95.77 o
  -3   9  18     4936.01     5275.69    116.34 o
  -2   9  18     3962.54     3801.22    138.19 o
  -1   9  18     2990.05     3185.47    135.62 o
   0   9  18     2415.54     1951.39     91.91 o
   1   9  18     2915.74     2954.72    113.12 o
   2   9  18     4105.03     4196.52    114.41 o
   3   9  18     4814.23     5381.10    117.62 o
   4   9  18     2415.40     2169.92     74.56 o
   5   9  18     1903.44     1846.62     75.84 o
   6   9  18      556.55      559.19     57.20 o
   7   9  18     2825.20     2876.95    111.84 o
   8   9  18     1542.01     1371.63    100.91 o
   9   9  18      775.36      712.81     98.34 o
  10   9  18      490.95      437.71    117.62 o
  11   9  18      393.93      437.71    117.62 o
 -10  10  18      213.88      122.12    109.91 o
  -9  10  18     1249.33     1085.60    111.20 o
  -8  10  18      206.39      294.38     90.63 o
  -7  10  18      639.28      621.54     71.99 o
  -6  10  18      233.24      232.03     78.42 o
  -5  10  18     2154.15     2478.44    111.84 o
  -4  10  18     1443.69     1536.82     94.48 o
  -3  10  18      463.89      455.07     71.99 o
  -2  10  18     2822.68     2535.01     88.70 o
  -1  10  18     1049.09     1278.43     68.77 o
   0  10  18      994.91      865.78     75.20 o
   1  10  18     1087.75     1038.68     82.91 o
   2  10  18     2707.01     2423.17    110.55 o
   3  10  18      445.35      437.71     50.13 o
   4  10  18     1369.31     1543.24     75.84 o
   5  10  18     2017.48     2214.92     82.91 o
   6  10  18      258.27      185.75     63.63 o
   7  10  18      614.85      605.47     79.06 o
   8  10  18      204.28      232.03     82.91 o
   9  10  18     1234.37      977.62     95.13 o
  10  10  18      205.78      140.76    102.84 o
  -9  11  18      938.22     1028.40    128.55 o
  -8  11  18      167.18      154.26    103.48 o
  -7  11  18     1150.33     1075.32    105.41 o
  -6  11  18     1310.84     1324.71    111.20 o
  -5  11  18      584.02      404.93     84.20 o
  -4  11  18      611.97      532.84     77.77 o
  -3  11  18      470.06      334.23     76.49 o
  -2  11  18     2293.58     2360.18     93.20 o
  -1  11  18      102.08      148.48     64.28 o
   0  11  18     3667.87     4041.61    132.41 o
   1  11  18       88.97      108.62     58.49 o
   2  11  18     2310.41     2526.65     96.41 o
   3  11  18      510.33      398.51     64.28 o
   4  11  18      724.46      489.78     56.56 o
   5  11  18      583.88      437.71     63.63 o
   6  11  18     1422.72     1536.82     94.48 o
   7  11  18     1190.79     1085.60     89.99 o
   8  11  18      135.32      232.03     90.63 o
   9  11  18     1025.21     1090.75    122.12 o
  -8  12  18      564.37      482.71    133.69 o
  -7  12  18      617.57      721.17    129.19 o
  -6  12  18      152.50      237.17    108.62 o
  -5  12  18      563.79      532.84    103.48 o
  -4  12  18     1541.53     1594.02    115.05 o
  -3  12  18      257.29      275.10     90.63 o
  -2  12  18     3127.52     3586.55    134.33 o
  -1  12  18      277.43      308.52     75.84 o
   0  12  18     2731.68     2641.06    115.05 o
   1  12  18      321.74      334.23     76.49 o
   2  12  18     3209.23     3240.10    136.91 o
   3  12  18      343.00      392.08     76.49 o
   4  12  18     1571.90     1658.94    111.20 o
   5  12  18      614.97      492.99     78.42 o
   6  12  18      135.32      154.26     77.77 o
   7  12  18      635.93      605.47     90.63 o
   8  12  18      583.42      500.06    104.13 o
  -7  13  18      322.03      313.66    295.67 o
  -6  13  18     1179.18     1155.66    120.19 o
  -5  13  18      605.15      431.29    123.41 o
  -4  13  18      784.30      695.46     97.06 o
  -3  13  18     1254.36     1266.86    108.62 o
  -2  13  18      827.86      837.50    102.20 o
  -1  13  18      530.94      455.07    123.41 o
   0  13  18     1168.78     1227.65    106.70 o
   1  13  18      561.88      437.71    104.13 o
   2  13  18      708.59      605.47    114.41 o
   3  13  18     1280.45     1216.08    134.33 o
   4  13  18      716.05      791.87    107.98 o
   5  13  18      656.41      283.45    116.34 o
   6  13  18     1072.02      824.01    124.05 o
   7  13  18      318.78       45.64    180.61 o
  -4  14  18      274.95      108.62    115.05 o
  -3  14  18      695.49      666.53    115.70 o
  -2  14  18      704.80      674.89    116.34 o
  -1  14  18     1440.97     1556.10    158.12 o
   0  14  18       44.35      -25.71    108.62 o
   1  14  18     1350.96     1738.00    140.12 o
   2  14  18      723.10      824.01    124.05 o
   3  14  18      675.29      566.91    114.41 o
   4  14  18      335.01      217.89    108.62 o
   5  14  18      575.61      379.22    127.91 o
   1  15  18      543.51       50.78    165.83 o
   1   0  19     2669.07     2902.66     60.42 o
   2   0  19     8792.14     9086.56    122.12 o
   3   0  19     6229.89     6805.44     92.56 o
   4   0  19    30033.54    30015.79    305.31 o
   5   0  19      165.61      172.90     31.49 o
   6   0  19    14101.16    13532.46    242.32 o
   7   0  19     2801.93     3185.47     99.63 o
   8   0  19     2442.86     2407.10     86.77 o
   9   0  19     8385.65     9010.71    213.39 o
  10   0  19      149.15       77.77     64.92 o
  11   0  19      591.98      548.27     89.99 o
  12   0  19      486.91      411.36    110.55 o
  13   0  19      480.43      451.21    115.70 o
 -13   1  19      735.91      605.47    122.12 o
 -12   1  19      842.76      957.70    114.41 o
 -11   1  19     3045.59     3443.86    150.40 o
 -10   1  19     1890.81     1867.19     97.06 o
  -9   1  19     1496.85     1791.99     95.13 o
  -8   1  19     3526.28     3406.58    102.84 o
  -7   1  19     3336.91     3194.47     99.63 o
  -6   1  19     2202.73     2275.34     76.49 o
  -5   1  19    16383.45    16826.56    228.82 o
  -4   1  19     1273.95     1255.93     45.64 o
  -3   1  19     1912.66     1923.11     49.49 o
  -2   1  19    14051.66    13870.55    151.05 o
  -1   1  19     6577.15     7005.33     93.84 o
   0   1  19    27010.67    26748.69    262.24 o
   1   1  19     6937.79     7427.62     96.41 o
   2   1  19    14150.54    13965.03    151.69 o
   3   1  19     1844.22     1965.53     49.49 o
   4   1  19     1424.95     1401.84     41.78 o
   5   1  19    16467.26    16598.38    248.10 o
   6   1  19     2090.61     2132.65     73.92 o
   7   1  19     3217.00     2876.95     86.13 o
   8   1  19     3552.14     3406.58    112.48 o
   9   1  19     1428.16     1724.50     86.77 o
  10   1  19     1958.26     1958.46     99.63 o
  11   1  19     3029.77     3332.02    129.84 o
  12   1  19      907.53      918.49    106.70 o
  13   1  19      723.80      674.89    116.34 o
 -13   2  19      826.89      666.53    128.55 o
 -12   2  19     1051.59      683.24    104.77 o
 -11   2  19      490.92      482.71     84.84 o
 -10   2  19     1241.17      957.70     84.20 o
  -9   2  19     4773.91     5068.08    148.48 o
  -8   2  19      726.05      683.24     62.99 o
  -7   2  19     3788.56     4154.74    113.77 o
  -6   2  19     4288.10     4290.36    104.77 o
  -5   2  19     1494.86     1244.36     56.56 o
  -4   2  19     6580.48     6466.07     89.99 o
  -3   2  19     4926.39     5057.16     79.70 o
  -2   2  19     5208.00     5369.54     82.27 o
  -1   2  19     2188.41     2207.20     52.71 o
   0   2  19     5272.64     5464.02     82.91 o
   1   2  19     2353.02     2367.89     54.63 o
   2   2  19     5194.73     5416.46     94.48 o
   3   2  19     4661.19     4416.98     74.56 o
   4   2  19     7225.35     7414.12    124.05 o
   5   2  19     1674.38     1543.24     56.56 o
   6   2  19     4360.92     4206.80    104.13 o
   7   2  19     3739.83     3981.19    100.91 o
   8   2  19      682.89      752.02     57.20 o
   9   2  19     4828.23     4416.98    138.83 o
  10   2  19     1310.39     1090.75     89.99 o
  11   2  19      518.66      532.84     77.77 o
  12   2  19     1123.09      894.07    100.91 o
  13   2  19      810.62      666.53    115.70 o
 -13   3  19      685.29      404.93    135.62 o
 -12   3  19      788.67      805.37    127.26 o
 -11   3  19     1690.55     1923.11    112.48 o
 -10   3  19     1105.47     1101.67     84.84 o
  -9   3  19     1448.86     1645.44     84.84 o
  -8   3  19     3715.23     3712.52    116.98 o
  -7   3  19     1862.84     2008.59     79.06 o
  -6   3  19      312.63      340.01     44.35 o
  -5   3  19      843.43      809.87     59.13 o
  -4   3  19      813.98      796.37     44.99 o
  -3   3  19      606.17      654.32     32.78 o
  -2   3  19     1592.30     1499.54     37.28 o
  -1   3  19      609.00      586.19     30.85 o
   0   3  19      760.03      828.51     32.14 o
   1   3  19      490.30      385.65     31.49 o
   2   3  19     1465.96     1383.84     47.56 o
   3   3  19      709.28      649.82     36.64 o
   4   3  19      789.50      782.87     44.99 o
   5   3  19      895.46      865.78     52.06 o
   6   3  19      314.85      244.25     37.92 o
   7   3  19     1892.70     1791.99     68.13 o
   8   3  19     3649.25     3801.22    108.62 o
   9   3  19     1538.36     1600.45     77.13 o
  10   3  19     1047.30     1048.97     82.91 o
  11   3  19     1805.87     2015.66    107.98 o
  12   3  19      736.30      708.31     85.49 o
  13   3  19      653.48      559.19    121.48 o
 -13   4  19      367.90      361.23    149.12 o
 -12   4  19     2272.52     1979.67    142.69 o
 -11   4  19      300.36      361.23     97.70 o
 -10   4  19     4444.17     4731.93    165.19 o
  -9   4  19      504.38      482.71     70.70 o
  -8   4  19     1008.45     1007.83     71.35 o
  -7   4  19     2515.45     2682.20     82.91 o
  -6   4  19     3107.34     3185.47     90.63 o
  -5   4  19     2908.61     3185.47     99.63 o
  -4   4  19     1380.67     1348.49     59.13 o
  -3   4  19      149.02      115.70     32.78 o
  -2   4  19      973.62      922.99     39.21 o
  -1   4  19       52.05       64.28     25.71 o
   0   4  19     5524.06     5607.35     84.20 o
   1   4  19       56.46       77.77     25.71 o
   2   4  19     1063.12     1023.26     41.14 o
   3   4  19      168.16      154.26     32.14 o
   4   4  19     1260.83     1278.43     51.42 o
   5   4  19     2746.70     3069.13     79.70 o
   6   4  19     3146.70     3267.74     91.91 o
   7   4  19     2612.35     2825.53     85.49 o
   8   4  19      998.57      957.70     59.78 o
   9   4  19      539.18      540.55     70.70 o
  10   4  19     4456.64     4654.80    131.12 o
  11   4  19      284.71      385.65     84.84 o
  12   4  19     2287.96     2066.44    116.34 o
  13   4  19      356.81      166.47    109.91 o
 -12   5  19      279.62      224.96     96.41 o
 -11   5  19      109.28      122.12     83.56 o
 -10   5  19     1732.09     1632.59    103.48 o
  -9   5  19      334.64      340.01     77.13 o
  -8   5  19     5099.18     5667.13    144.62 o
  -7   5  19      955.54      922.99     63.63 o
  -6   5  19     3756.39     3890.57    100.27 o
  -5   5  19     1028.32     1012.97     55.92 o
  -4   5  19     4690.24     5160.00    115.05 o
  -3   5  19     2054.78     1812.56     61.70 o
  -2   5  19     8441.29     8619.28    133.69 o
  -1   5  19      934.82     1012.97     41.14 o
   0   5  19     2511.47     2367.89     54.63 o
   1   5  19      966.36     1138.95     43.06 o
   2   5  19     8419.29     8723.41    149.76 o
   3   5  19     2029.78     1853.69     62.35 o
   4   5  19     4643.93     5079.65    102.84 o
   5   5  19     1049.90     1138.95     64.92 o
   6   5  19     3639.49     3634.75     86.77 o
   7   5  19      968.76     1064.39     62.99 o
   8   5  19     5000.78     5322.61    128.55 o
   9   5  19      327.63      294.38     71.35 o
  10   5  19     1691.04     1444.26     97.70 o
  11   5  19      103.21       64.28     70.70 o
  12   5  19      239.35      334.23    102.84 o
 -12   6  19     1544.98     1266.86    136.91 o
 -11   6  19      213.81      192.18     88.70 o
 -10   6  19     2399.60     2383.96    133.05 o
  -9   6  19     1183.14     1085.60     89.99 o
  -8   6  19      254.89      313.66     51.42 o
  -7   6  19     1639.17     1600.45     83.56 o
  -6   6  19     5124.25     5428.67    129.84 o
  -5   6  19      584.56      590.04     58.49 o
  -4   6  19     5852.10     6223.75    138.83 o
  -3   6  19     2954.64     3024.78     88.06 o
  -2   6  19     1015.72      824.01     50.78 o
  -1   6  19     6337.92     6414.65    102.84 o
   0   6  19     6911.77     7511.18    125.34 o
   1   6  19     5975.01     5911.37    123.41 o
   2   6  19     1013.87      937.77     48.85 o
   3   6  19     3017.54     3313.38     92.56 o
   4   6  19     5862.82     6097.77    137.55 o
   5   6  19      630.59      712.81     59.78 o
   6   6  19     5031.75     5311.04    116.98 o
   7   6  19     1628.28     1665.37     78.42 o
   8   6  19      223.71      237.17     56.56 o
   9   6  19     1078.87     1012.97     91.91 o
  10   6  19     2477.36     2283.05    115.05 o
  11   6  19      187.86      302.74     89.34 o
  12   6  19     1535.95     1278.43    125.98 o
 -12   7  19       28.39      102.20    327.16 o
 -11   7  19     1146.15      962.84    109.27 o
 -10   7  19      798.64      861.29     93.84 o
  -9   7  19       51.16       70.70     70.06 o
  -8   7  19     2881.84     3024.78    106.05 o
  -7   7  19     3146.43     3332.02    120.19 o
  -6   7  19      611.58      578.48     65.56 o
  -5   7  19    10095.67    10091.18    193.47 o
  -4   7  19     1401.06     1354.27     70.70 o
  -3   7  19     7766.99     8120.51    158.76 o
  -2   7  19     2143.54     2329.33     84.84 o
  -1   7  19     3126.74     2945.72     86.77 o
   0   7  19     1444.75     1354.27     59.13 o
   1   7  19     3156.28     2902.66     86.13 o
   2   7  19     2299.55     2407.10     78.42 o
   3   7  19     8250.54     9101.99    183.83 o
   4   7  19     1448.27     1474.47     67.49 o
   5   7  19     9773.81     9866.86    190.90 o
   6   7  19      653.61      548.27     52.71 o
   7   7  19     3128.92     3415.57    112.48 o
   8   7  19     2909.65     2876.95    111.84 o
   9   7  19       32.62       25.71     70.70 o
  10   7  19      889.31      894.07    110.55 o
  11   7  19     1077.39     1090.75    116.34 o
  12   7  19       36.25      179.33    174.19 o
 -11   8  19     1036.33     1090.75    127.26 o
 -10   8  19      345.84      212.75     91.27 o
  -9   8  19     4029.45     4438.83    170.97 o
  -8   8  19       23.21       89.34     70.06 o
  -7   8  19     3445.78     3406.58    112.48 o
  -6   8  19     1381.79     1348.49     76.49 o
  -5   8  19      579.18      404.93     57.85 o
  -4   8  19     2134.05     2229.70     90.63 o
  -3   8  19     6094.41     6097.77    137.55 o
  -2   8  19      562.08      548.27     71.35 o
  -1   8  19    15727.23    15843.15    322.66 o
   0   8  19        0.57       32.14     44.99 o
   1   8  19    15394.22    15501.85    259.67 o
   2   8  19      565.68      461.49     58.49 o
   3   8  19     6261.30     6273.88    152.33 o
   4   8  19     2060.35     2214.92     82.91 o
   5   8  19      602.97      514.84     58.49 o
   6   8  19     1389.51     1383.84     71.35 o
   7   8  19     3399.21     3285.74    110.55 o
   8   8  19       18.11      127.91     70.70 o
   9   8  19     3945.25     4237.65    177.40 o
  10   8  19      314.49      437.71    110.55 o
  11   8  19     1126.68      997.55    116.34 o
 -10   9  19      478.22      217.89    115.70 o
  -9   9  19     1144.12     1177.52    120.84 o
  -8   9  19      329.86      205.68     71.35 o
  -7   9  19     3107.81     3350.66    111.20 o
  -6   9  19      110.75      140.76     64.92 o
  -5   9  19     8416.24     9010.71    182.54 o
  -4   9  19      479.74      322.66     63.63 o
  -3   9  19     4489.44     4492.18    118.27 o
  -2   9  19       17.79       50.78     57.20 o
  -1   9  19     3864.40     3930.42    130.48 o
   0   9  19        0.62      -45.64     64.92 o
   1   9  19     3700.14     3712.52    146.55 o
   2   9  19       20.92      -37.92     44.35 o
   3   9  19     4343.66     4321.85    126.62 o
   4   9  19      487.61      269.96     52.71 o
   5   9  19     8447.66     9317.31    170.33 o
   6   9  19      119.85      127.91     50.78 o
   7   9  19     3013.40     3176.47    126.62 o
   8   9  19      319.05      140.76     83.56 o
   9   9  19     1233.55     1171.73    104.13 o
  10   9  19      446.20      269.96     89.34 o
 -10  10  19      883.82      507.77    328.45 o
  -9  10  19     1664.78     1177.52    115.70 o
  -8  10  19      521.94      424.22     95.77 o
  -7  10  19     1036.75      814.36     91.27 o
  -6  10  19      675.80      809.87     91.27 o
  -5  10  19      122.12      154.26     71.99 o
  -4  10  19      222.03      328.45     78.42 o
  -3  10  19     1601.40     1437.83     91.27 o
  -2  10  19      745.51      752.02     70.06 o
  -1  10  19     1484.92     1456.47     79.70 o
   0  10  19      789.36      747.52     79.06 o
   1  10  19     1553.66     1568.31     95.13 o
   2  10  19      718.64      695.46     84.84 o
   3  10  19     1412.48     1354.27     76.49 o
   4  10  19      239.57      308.52     59.13 o
   5  10  19      124.80      108.62     58.49 o
   6  10  19      653.99      734.02     78.42 o
   7  10  19      971.15      899.21     91.27 o
   8  10  19      600.45      605.47    102.84 o
   9  10  19     1723.54     1330.49    105.41 o
  10  10  19      936.86      952.56    192.83 o
  -9  11  19      796.19      444.78    142.05 o
  -8  11  19      432.02      288.59    109.27 o
  -7  11  19       85.78      217.89     82.91 o
  -6  11  19     1857.59     1930.18    119.55 o
  -5  11  19      819.95      913.35     97.06 o
  -4  11  19      900.93      861.29    103.48 o
  -3  11  19      296.73      373.44     83.56 o
  -2  11  19      802.94      856.14     70.70 o
  -1  11  19      727.84      654.32     69.42 o
   0  11  19      481.71      392.08     63.63 o
   1  11  19      793.23      828.51     82.91 o
   2  11  19      761.39      809.87     77.77 o
   3  11  19      308.33      328.45     63.63 o
   4  11  19      943.34      942.91     68.77 o
   5  11  19      860.83      747.52     65.56 o
   6  11  19     1678.74     1724.50     93.20 o
   7  11  19       93.96       77.77     77.77 o
   8  11  19      411.86      507.77     89.99 o
   9  11  19      793.34      551.48    116.98 o
  -8  12  19      260.10      654.32    352.87 o
  -7  12  19      849.29      525.77    121.48 o
  -6  12  19     1618.15     1846.62    131.12 o
  -5  12  19       40.75      -32.14     90.63 o
  -4  12  19     1191.22     1155.66    109.27 o
  -3  12  19     1350.61     1244.36    107.34 o
  -2  12  19      981.77     1023.26     97.70 o
  -1  12  19      302.00      262.24     77.77 o
   0  12  19     3167.71     3415.57    131.12 o
   1  12  19      283.92      217.89     82.91 o
   2  12  19      950.64     1023.26     82.27 o
   3  12  19     1325.30     1371.63    100.91 o
   4  12  19     1170.52     1090.75     89.99 o
   5  12  19       45.09      -77.77     77.77 o
   6  12  19     1546.20     1632.59    109.91 o
   7  12  19      808.74      662.03     95.13 o
   8  12  19      311.38      424.22    185.11 o
  -6  13  19      486.13      244.25    110.55 o
  -5  13  19      366.34      237.17     96.41 o
  -4  13  19      952.69      894.07    129.19 o
  -3  13  19      475.08      302.74     97.70 o
  -2  13  19     1578.17     1639.01    123.41 o
  -1  13  19       71.17       57.85    109.91 o
   0  13  19      253.74      148.48     84.20 o
   1  13  19       73.18       50.78     76.49 o
   2  13  19     1630.66     1860.12    138.19 o
   3  13  19      486.64      354.80     96.41 o
   4  13  19     1026.86      997.55    147.19 o
   5  13  19      392.44      302.74     97.70 o
   6  13  19      485.77      379.22    122.12 o
  -4  14  19     1024.16      894.07    129.19 o
  -3  14  19      648.63      521.91    127.91 o
  -2  14  19      989.51      899.21    129.84 o
  -1  14  19     1762.60     1462.26    152.97 o
   0  14  19      610.78      392.08    127.26 o
   1  14  19     1718.58     1600.45    147.83 o
   2  14  19      998.45      760.37    128.55 o
   3  14  19      625.58      424.22    128.55 o
   4  14  19     1016.91      769.37    142.05 o
   0   0  20       36.28       32.14     32.14 o
   1   0  20    26057.79    25761.43    257.10 o
   2   0  20     2130.40     2207.20     52.71 o
   3   0  20     2474.47     2214.92     52.71 o
   4   0  20     1651.56     1530.39     43.71 o
   5   0  20     2795.88     2963.08     70.06 o
   6   0  20       14.62       -6.43     39.21 o
   7   0  20     9022.64     9395.08    186.40 o
   8   0  20      352.35      249.39     50.78 o
   9   0  20      302.06      308.52     59.13 o
  10   0  20       53.06       89.34     70.06 o
  11   0  20     1590.05     1389.63    101.55 o
  12   0  20       18.53       45.64     84.20 o
  13   0  20      690.09      489.78    116.98 o
 -13   1  20      731.55      621.54    107.98 o
 -12   1  20      224.43      148.48    103.48 o
 -11   1  20      540.84      417.79     88.70 o
 -10   1  20      438.29      725.66     77.77 o
  -9   1  20     2520.67     2502.87    112.48 o
  -8   1  20      515.77      532.84     62.99 o
  -7   1  20      688.80      559.19     45.64 o
  -6   1  20     1203.13     1117.74     59.13 o
  -5   1  20     5386.39     5299.48     93.20 o
  -4   1  20      578.61      559.19     37.92 o
  -3   1  20    23278.80    22789.99    242.32 o
  -2   1  20      780.52      621.54     32.14 o
  -1   1  20     8144.29     7976.53    100.27 o
   0   1  20       73.79       95.77     25.07 o
   1   1  20     8247.34     8091.58    115.70 o
   2   1  20      704.52      566.91     30.85 o
   3   1  20    23057.12    23596.00    271.24 o
   4   1  20      696.15      687.10     37.92 o
   5   1  20     5671.48     5923.59    111.20 o
   6   1  20     1121.80      997.55     50.78 o
   7   1  20      675.39      590.04     58.49 o
   8   1  20      482.07      404.93     51.42 o
   9   1  20     2471.47     2229.70     90.63 o
  10   1  20      432.10      455.07     78.42 o
  11   1  20      531.91      340.01     82.91 o
  12   1  20      214.37      302.74     89.34 o
  13   1  20      669.97      570.76    122.77 o
 -13   2  20      308.11      134.98    102.84 o
 -12   2  20      254.30      108.62    108.62 o
 -11   2  20      768.69      586.19     89.34 o
 -10   2  20     1361.51     1536.82    100.27 o
  -9   2  20     1298.92     1543.24     94.48 o
  -8   2  20     2319.53     2876.95    103.48 o
  -7   2  20     5455.04     5523.15    131.12 o
  -6   2  20      321.42      379.22     59.13 o
  -5   2  20     9133.02     9178.47    153.62 o
  -4   2  20     5185.91     4977.46     90.63 o
  -3   2  20     1776.41     1738.00     53.35 o
  -2   2  20     5031.95     5464.02     82.91 o
  -1   2  20    14897.36    15661.89    180.61 o
   0   2  20      124.49      134.98     26.35 o
   1   2  20    15385.21    15501.85    179.97 o
   2   2  20     4579.54     4887.47     89.99 o
   3   2  20     1820.26     1671.79     52.71 o
   4   2  20     5063.95     4965.89    101.55 o
   5   2  20     8885.43     8768.40    150.40 o
   6   2  20      324.80      468.56     44.99 o
   7   2  20     5681.85     6035.42    124.69 o
   8   2  20     2485.00     2825.53     93.84 o
   9   2  20     1447.92     1718.07     99.63 o
  10   2  20     1300.47     1295.78     98.34 o
  11   2  20      819.12      760.37    110.55 o
  12   2  20      236.28      199.25     97.06 o
  13   2  20      332.08      417.79    107.98 o
 -13   3  20      414.36      437.71    194.75 o
 -12   3  20     1107.64     1336.28    134.98 o
 -11   3  20     1411.68     1272.65    102.84 o
 -10   3  20      163.67      269.96     76.49 o
  -9   3  20     2618.10     2972.08    122.12 o
  -8   3  20     4159.55     4041.61    111.84 o
  -7   3  20       48.73      115.70     51.42 o
  -6   3  20    12115.10    12923.78    218.54 o
  -5   3  20     3211.25     3069.13     88.70 o
  -4   3  20     4365.85     4546.17     97.06 o
  -3   3  20     7728.63     7622.37    111.84 o
  -2   3  20     3283.95     3194.47     54.63 o
  -1   3  20     7832.76     7455.26     97.06 o
   0   3  20    19979.95    19954.82    226.25 o
   1   3  20     7523.09     7180.81    108.62 o
   2   3  20     3388.79     3396.93     74.56 o
   3   3  20     7963.35     7919.33    128.55 o
   4   3  20     4567.29     4687.58     98.98 o
   5   3  20     3107.18     3122.48     80.34 o
   6   3  20    11965.96    12742.52    217.25 o
   7   3  20       72.88      102.20     52.06 o
   8   3  20     4281.52     4227.37    125.34 o
   9   3  20     2607.30     2399.39    109.91 o
  10   3  20      159.79      134.98     70.70 o
  11   3  20     1431.56     1261.08    107.98 o
  12   3  20     1146.77     1023.26    123.41 o
  13   3  20      420.94      461.49    134.33 o
 -12   4  20      439.13      617.68    115.70 o
 -11   4  20      267.52      262.24     95.77 o
 -10   4  20     5315.64     5667.13    205.04 o
  -9   4  20     1520.62     1499.54    105.41 o
  -8   4  20     5373.48     5607.35    143.98 o
  -7   4  20     4252.88     4300.64    115.70 o
  -6   4  20      289.88      302.74     50.13 o
  -5   4  20     7008.03     7113.32    134.98 o
  -4   4  20    13151.11    12851.15    217.89 o
  -3   4  20     1277.61     1138.95     53.99 o
  -2   4  20    17824.58    17583.72    233.96 o
  -1   4  20     3738.87     3970.91     70.70 o
   0   4  20     3396.69     3529.34     66.85 o
   1   4  20     3748.89     4041.61     81.63 o
   2   4  20    18238.07    17882.60    257.10 o
   3   4  20     1439.99     1330.49     52.71 o
   4   4  20    12786.53    12978.41    219.18 o
   5   4  20     6938.07     7304.21    136.91 o
   6   4  20      288.17      283.45     45.64 o
   7   4  20     4349.72     4449.12    117.62 o
   8   4  20     5240.79     5451.81    142.05 o
   9   4  20     1469.20     1342.06     82.27 o
  10   4  20     5216.97     5874.09    160.04 o
  11   4  20      232.48      288.59     84.20 o
  12   4  20      502.76      424.22     95.77 o
 -12   5  20     1083.00      982.77    120.84 o
 -11   5  20      632.22      637.61    117.62 o
 -10   5  20     1079.67     1419.84    115.05 o
  -9   5  20      260.71      288.59     76.49 o
  -8   5  20     2537.45     2624.35    106.70 o
  -7   5  20      155.56       32.14     44.99 o
  -6   5  20    11958.02    12347.23    214.04 o
  -5   5  20      739.96      642.11     56.56 o
  -4   5  20     8848.94     8648.85    178.68 o
  -3   5  20      918.02      987.91     50.13 o
  -2   5  20     9042.21     9255.60    154.26 o
  -1   5  20     2650.80     2657.13     57.85 o
   0   5  20    18210.62    19036.97    265.46 o
   1   5  20     2751.60     2657.13     74.56 o
   2   5  20     9125.89     8873.81    166.47 o
   3   5  20      860.01      865.78     46.92 o
   4   5  20     8854.81     8949.65    151.69 o
   5   5  20      727.92      747.52     52.71 o
   6   5  20    12198.81    12543.91    215.32 o
   7   5  20      167.52       70.70     44.35 o
   8   5  20     2328.26     2502.87     88.06 o
   9   5  20      218.17      185.75     70.06 o
  10   5  20     1064.54     1324.71    111.20 o
  11   5  20      628.86      654.32     94.48 o
  12   5  20     1112.20     1059.25    120.19 o
 -12   6  20      188.80      237.17    128.55 o
 -11   6  20      557.07      609.97    115.05 o
 -10   6  20     1166.84     1038.68    103.48 o
  -9   6  20      540.68      629.90     84.20 o
  -8   6  20     1564.73     1313.14     87.41 o
  -7   6  20      200.36      166.47     57.85 o
  -6   6  20      462.74      482.71     56.56 o
  -5   6  20     2253.93     2383.96     86.13 o
  -4   6  20     7885.87     8005.45    158.12 o
  -3   6  20      173.40      127.91     44.99 o
  -2   6  20     9555.80     9661.18    173.54 o
  -1   6  20     3290.49     3231.11     82.27 o
   0   6  20     4827.69     4764.71    110.55 o
   1   6  20     3120.52     3295.38     91.91 o
   2   6  20     9112.01     9117.41    168.40 o
   3   6  20      181.16      179.33     44.99 o
   4   6  20     7828.11     8048.52    172.90 o
   5   6  20     2366.61     2463.02     95.77 o
   6   6  20      440.36      475.64     59.13 o
   7   6  20      221.81      217.89     56.56 o
   8   6  20     1543.95     1556.10     88.70 o
   9   6  20      531.33      361.23     75.84 o
  10   6  20     1186.74     1012.97     97.06 o
  11   6  20      535.82      373.44     89.99 o
  12   6  20      192.20      232.03    141.41 o
 -11   7  20       81.77      134.98    102.84 o
 -10   7  20       19.83      -77.77     77.77 o
  -9   7  20     1922.23     2008.59    115.05 o
  -8   7  20     1561.68     1613.30    102.84 o
  -7   7  20       13.64      -37.92     57.20 o
  -6   7  20     2842.43     2893.66    103.48 o
  -5   7  20     2340.65     2267.62     91.91 o
  -4   7  20      326.70      328.45     52.06 o
  -3   7  20     4193.43     3860.36    109.91 o
  -2   7  20     4228.33     4290.36    104.77 o
  -1   7  20      434.45      451.21     57.85 o
   0   7  20     9800.81     9645.11    220.46 o
   1   7  20      423.72      455.07     44.35 o
   2   7  20     4192.50     4385.48    106.05 o
   3   7  20     4287.05     4113.60    113.12 o
   4   7  20      263.60      322.66     57.85 o
   5   7  20     2302.31     2407.10     86.77 o
   6   7  20     2864.10     2825.53     93.84 o
   7   7  20        9.76      -52.06     52.06 o
   8   7  20     1716.23     1867.19    104.13 o
   9   7  20     1944.13     1798.42    102.20 o
  10   7  20       13.90       32.14     97.06 o
  11   7  20       80.75       37.92    102.20 o
 -11   8  20     1314.04     1284.21    120.84 o
 -10   8  20       33.06      -89.34     89.34 o
  -9   8  20        0.64       70.70     90.63 o
  -8   8  20      184.31      154.26     77.77 o
  -7   8  20     1560.80     1594.02     89.34 o
  -6   8  20      151.65      179.33     64.28 o
  -5   8  20     2936.42     2825.53    102.20 o
  -4   8  20     5280.99     5559.15    131.76 o
  -3   8  20      211.65       89.34     51.42 o
  -2   8  20     5553.42     5618.92    168.40 o
  -1   8  20     5161.35     5487.80    166.47 o
   0   8  20        9.91      127.91     57.85 o
   1   8  20     5109.93     5034.02    170.97 o
   2   8  20     5468.78     5464.02    142.05 o
   3   8  20      192.28      166.47     52.06 o
   4   8  20     5333.40     5739.76    145.90 o
   5   8  20     2736.39     2632.70     90.63 o
   6   8  20      224.85      328.45     63.63 o
   7   8  20     1615.41     1606.88     77.13 o
   8   8  20      193.75      199.25     63.63 o
   9   8  20        6.83       45.64     84.20 o
  10   8  20       39.48      -45.64     90.63 o
  11   8  20     1277.02     1155.66    152.33 o
 -10   9  20       78.65      212.75    121.48 o
  -9   9  20     1334.42     1210.94    122.77 o
  -8   9  20      538.59      617.68     91.91 o
  -7   9  20     2198.29     2337.04    108.62 o
  -6   9  20      310.55      328.45     69.42 o
  -5   9  20      510.56      444.78     70.70 o
  -4   9  20      958.71     1112.60     90.63 o
  -3   9  20     5963.65     7045.83    188.33 o
  -2   9  20      305.05      294.38     71.35 o
  -1   9  20     2392.70     2259.91     98.98 o
   0   9  20     2423.55     2259.91    122.12 o
   1   9  20     2452.16     2518.94    120.84 o
   2   9  20      390.11      451.21     78.42 o
   3   9  20     5979.12     6951.99    173.54 o
   4   9  20      984.71      884.42     71.35 o
   5   9  20      512.36      666.53     70.06 o
   6   9  20      379.40      308.52     59.13 o
   7   9  20     2203.67     2502.87    112.48 o
   8   9  20      523.33      340.01    103.48 o
   9   9  20     1290.77     1194.23    116.34 o
  10   9  20       82.57      115.70    108.62 o
  -9  10  20      275.38      232.03    141.41 o
  -8  10  20      440.21      379.22     90.63 o
  -7  10  20     4573.25     4842.48    156.19 o
  -6  10  20      373.82      398.51     82.91 o
  -5  10  20     2307.44     2825.53    127.91 o
  -4  10  20      555.57      578.48     77.13 o
  -3  10  20      114.97       77.77     70.70 o
  -2  10  20     2220.00     2022.73     86.77 o
  -1  10  20     3648.83     4062.18    143.33 o
   0  10  20     3132.75     3295.38    138.19 o
   1  10  20     3739.15     4001.12    152.33 o
   2  10  20     2434.04     2510.58    120.84 o
   3  10  20      102.05       70.70     57.85 o
   4  10  20      592.88      629.90     72.63 o
   5  10  20     2530.63     2707.26    100.27 o
   6  10  20      361.18      444.78     77.77 o
   7  10  20     4618.08     4709.43    165.19 o
   8  10  20      402.12      313.66    102.20 o
   9  10  20      294.10      379.22    109.27 o
  -8  11  20      568.26      609.97    122.77 o
  -7  11  20      839.52      933.27    107.98 o
  -6  11  20     2643.15     3276.74    165.19 o
  -5  11  20     1009.05      987.91    110.55 o
  -4  11  20     1670.93     1771.42    114.41 o
  -3  11  20     6619.77     6818.94    198.61 o
  -2  11  20     1175.04      865.78     84.84 o
  -1  11  20     1853.85     1711.64     99.63 o
   0  11  20      106.92       25.71     70.70 o
   1  11  20     1849.87     1791.99    101.55 o
   2  11  20     1255.37     1155.66    103.48 o
   3  11  20     6505.99     7358.85    192.83 o
   4  11  20     1677.49     1731.57    100.27 o
   5  11  20      934.27      875.43     85.49 o
   6  11  20     2607.33     2867.95    111.84 o
   7  11  20      838.97      899.21     96.41 o
   8  11  20      619.75      379.22     90.63 o
  -7  12  20     1038.33     1028.40    133.69 o
  -6  12  20      411.71      328.45    101.55 o
  -5  12  20     2938.71     2851.24    145.26 o
  -4  12  20      457.97      392.08    101.55 o
  -3  12  20     1161.40     1348.49    100.27 o
  -2  12  20     1965.55     2051.66    123.41 o
  -1  12  20     1136.20     1090.75     95.13 o
   0  12  20     1374.67     1444.26    109.91 o
   1  12  20     1154.27     1085.60     95.13 o
   2  12  20     1956.82     1986.74    121.48 o
   3  12  20     1160.83     1290.00    103.48 o
   4  12  20      505.08      521.91     95.13 o
   5  12  20     2917.37     2963.08    139.48 o
   6  12  20      401.06      345.80     89.34 o
   7  12  20     1182.40      942.91    108.62 o
  -6  13  20      960.61      861.29    320.09 o
  -5  13  20      330.40      166.47    103.48 o
  -4  13  20      900.38      997.55    111.20 o
  -3  13  20      310.85      385.65    116.34 o
  -2  13  20      540.73      621.54    104.13 o
  -1  13  20     1242.87     1255.93    130.48 o
   0  13  20     1557.17     1561.88    120.19 o
   1  13  20     1212.14     1307.35    115.70 o
   2  13  20      520.20      637.61     89.34 o
   3  13  20      264.36      451.21    102.20 o
   4  13  20      890.48      725.66    146.55 o
   5  13  20      316.74      257.10    102.84 o
   6  13  20     1026.73     1054.11    187.68 o
  -3  14  20      174.77      302.74    181.26 o
  -2  14  20     1408.06     1371.63    148.48 o
  -1  14  20      155.84      115.70    134.33 o
   0  14  20      257.28      275.10    159.40 o
   1  14  20      136.71      185.75    115.70 o
   2  14  20     1411.43     1171.73    164.54 o
   3  14  20      190.67      205.68    147.19 o
   1   0  21     7967.33     8019.59    115.05 o
   2   0  21      163.11      127.91     25.07 o
   3   0  21    14514.62    15085.35    177.40 o
   4   0  21      967.39      922.99     39.21 o
   5   0  21     2389.20     2095.37     73.27 o
   6   0  21       53.09      108.62     44.99 o
   7   0  21      621.13      578.48     57.85 o
   8   0  21      847.15      875.43     71.35 o
   9   0  21     3737.49     4144.45    134.33 o
  10   0  21     2114.74     2199.49    112.48 o
  11   0  21      421.32      461.49     89.34 o
  12   0  21     1054.10     1028.40    107.98 o
  13   0  21      125.63       50.78     96.41 o
 -13   1  21       82.98       37.92    166.47 o
 -12   1  21      266.82      404.93    122.77 o
 -11   1  21      509.83      597.76    102.20 o
 -10   1  21       20.39      -12.86     64.92 o
  -9   1  21      213.33      257.10     64.28 o
  -8   1  21     1061.48     1112.60     69.42 o
  -7   1  21     6280.66     6286.74    140.12 o
  -6   1  21     2035.88     2275.34     84.20 o
  -5   1  21     9476.50     9582.12    141.41 o
  -4   1  21     2189.16     2008.59     57.20 o
  -3   1  21       79.12       57.85     31.49 o
  -2   1  21     2571.59     2367.89     54.63 o
  -1   1  21     9640.27    10107.25    129.19 o
   0   1  21       85.17       95.77     25.07 o
   1   1  21     9685.45     9899.00    127.91 o
   2   1  21     2511.74     2502.87     55.92 o
   3   1  21       78.03        0.00     64.28 o
   4   1  21     2156.23     2029.81     64.92 o
   5   1  21     9662.22     9645.11    172.90 o
   6   1  21     2178.85     2237.41     75.84 o
   7   1  21     6306.25     6453.21    141.41 o
   8   1  21     1042.07     1090.75     68.77 o
   9   1  21      210.11      199.25     63.63 o
  10   1  21       21.13       70.70     70.06 o
  11   1  21      491.57      424.22    102.20 o
  12   1  21      236.24      262.24     90.63 o
  13   1  21      105.79      166.47    179.97 o
 -12   2  21      552.47      437.71     97.06 o
 -11   2  21      531.05      385.65     91.27 o
 -10   2  21      396.04      455.07     78.42 o
  -9   2  21     1247.72     1090.75     84.84 o
  -8   2  21      231.76      288.59     65.56 o
  -7   2  21      725.41      683.24     62.99 o
  -6   2  21     1983.96     1853.69     68.77 o
  -5   2  21     3469.36     3529.34     85.49 o
  -4   2  21      938.61      861.29     46.92 o
  -3   2  21     9463.78     9629.68    141.41 o
  -2   2  21     5699.50     5667.13     84.20 o
  -1   2  21    12715.95    12471.92    161.33 o
   0   2  21    16146.70    15322.52    178.68 o
   1   2  21    12218.11    11748.83    156.19 o
   2   2  21     6060.90     5886.31     98.34 o
   3   2  21     9901.29     9946.56    160.04 o
   4   2  21      826.12      778.37     44.99 o
   5   2  21     3599.23     3313.38     92.56 o
   6   2  21     1806.97     1846.62     68.77 o
   7   2  21      822.68      764.87     57.85 o
   8   2  21      205.23      148.48     58.49 o
   9   2  21     1327.12     1371.63    100.91 o
  10   2  21      381.08      269.96     76.49 o
  11   2  21      488.78      424.22     89.34 o
  12   2  21      537.98      257.10     97.70 o
  13   2  21      294.14      185.75    165.83 o
 -12   3  21      539.48      514.84    127.26 o
 -11   3  21      349.49      122.12     90.63 o
 -10   3  21      745.27      708.31     85.49 o
  -9   3  21      207.45      166.47     76.49 o
  -8   3  21     2067.98     1923.11     91.27 o
  -7   3  21     3683.67     3722.17    107.34 o
  -6   3  21      800.80      899.21     62.35 o
  -5   3  21     8320.94     7847.98    156.19 o
  -4   3  21     8006.28     8062.66    129.84 o
  -3   3  21    10219.19    10026.90    144.62 o
  -2   3  21     7463.69     7622.37    111.84 o
  -1   3  21     5210.92     5252.55     93.20 o
   0   3  21     1077.77     1177.52     43.71 o
   1   3  21     5007.53     5023.09     79.70 o
   2   3  21     7370.46     7441.76    124.69 o
   3   3  21    10524.67    10563.60    181.26 o
   4   3  21     8042.51     8178.35    145.26 o
   5   3  21     8040.84     8149.43    144.62 o
   6   3  21      887.97      760.37     53.35 o
   7   3  21     3627.38     3567.26    105.41 o
   8   3  21     2072.61     2088.30     95.13 o
   9   3  21      234.60      148.48     64.28 o
  10   3  21      741.27      609.97     82.91 o
  11   3  21      361.05      140.76     83.56 o
  12   3  21      589.18      313.66     96.41 o
 -12   4  21      497.39      269.96    115.70 o
 -11   4  21      420.09      444.78    101.55 o
 -10   4  21      668.91      597.76     97.70 o
  -9   4  21     2254.69     2117.86    110.55 o
  -8   4  21      880.49      782.87     71.99 o
  -7   4  21     1859.41     1587.59     82.91 o
  -6   4  21     5984.10     6135.05    138.19 o
  -5   4  21      666.42      683.24     58.49 o
  -4   4  21     4789.04     4632.94     98.34 o
  -3   4  21     5384.58     5334.18    105.41 o
  -2   4  21     8904.44     8441.24    132.41 o
  -1   4  21     4340.21     4654.80     87.41 o
   0   4  21    13645.11    13106.96    165.19 o
   1   4  21     4407.92     4503.11     86.13 o
   2   4  21     8466.34     8426.46    147.19 o
   3   4  21     5271.29     5160.00    103.48 o
   4   4  21     4969.76     4787.20     99.63 o
   5   4  21      671.42      642.11     52.71 o
   6   4  21     5994.72     5973.08    124.05 o
   7   4  21     1986.29     1805.49     75.20 o
   8   4  21      778.83      952.56     69.42 o
   9   4  21     2272.14     2162.21    119.55 o
  10   4  21      677.08      489.78     84.84 o
  11   4  21      446.75      288.59     84.20 o
  12   4  21      507.54      373.44    108.62 o
 -12   5  21      920.90     1002.69    142.05 o
 -11   5  21      323.92      424.22    109.27 o
 -10   5  21      461.05      417.79    101.55 o
  -9   5  21       17.55      -57.85     70.70 o
  -8   5  21     1230.59     1266.86     91.27 o
  -7   5  21      267.57      237.17     56.56 o
  -6   5  21      156.75      166.47     52.06 o
  -5   5  21     1321.08     1244.36     68.13 o
  -4   5  21     8887.58     9086.56    168.40 o
  -3   5  21     1630.66     1594.02     64.28 o
  -2   5  21    13266.60    13607.02    205.68 o
  -1   5  21     2094.47     1867.19     55.28 o
   0   5  21     7345.83     7045.83    120.84 o
   1   5  21     2216.05     1944.32     63.63 o
   2   5  21    13004.32    13625.66    205.68 o
   3   5  21     1611.09     1581.17     57.20 o
   4   5  21     8631.27     9255.60    154.26 o
   5   5  21     1321.30     1480.90     68.13 o
   6   5  21      108.36      122.12     44.35 o
   7   5  21      242.10      140.76     57.20 o
   8   5  21     1289.09     1238.58     95.77 o
   9   5  21       28.06      -57.85     84.20 o
  10   5  21      476.92      461.49     82.91 o
  11   5  21      250.76      283.45     83.56 o
  12   5  21      873.42      752.02    162.62 o
 -11   6  21      308.82      212.75    102.84 o
 -10   6  21      545.29      437.71    110.55 o
  -9   6  21     1903.95     1986.74    121.48 o
  -8   6  21     3469.55     4001.12    152.33 o
  -7   6  21     3313.88     3510.06    113.77 o
  -6   6  21     4649.67     5034.02    136.26 o
  -5   6  21      198.49      244.25     52.71 o
  -4   6  21     1483.65     1536.82     69.42 o
  -3   6  21      846.63      942.91     59.13 o
  -2   6  21     2612.21     2446.95     79.06 o
  -1   6  21      200.62      154.26     45.64 o
   0   6  21    10088.72    10481.33    180.61 o
   1   6  21      140.48       89.34     37.92 o
   2   6  21     2919.67     2998.43     88.06 o
   3   6  21      819.56      875.43     66.20 o
   4   6  21     1483.03     1348.49     70.70 o
   5   6  21      170.50      224.96     50.78 o
   6   6  21     4607.61     4820.63    133.69 o
   7   6  21     3202.90     3586.55    124.69 o
   8   6  21     3497.47     4154.74    124.05 o
   9   6  21     1967.69     2399.39    117.62 o
  10   6  21      529.64      597.76     97.70 o
  11   6  21      315.12      212.75    102.84 o
 -11   7  21     1752.98     1867.19    159.40 o
 -10   7  21      754.38      629.90    128.55 o
  -9   7  21      672.20      451.21    109.27 o
  -8   7  21     1277.49     1336.28     88.06 o
  -7   7  21     1588.47     1530.39     88.06 o
  -6   7  21      225.38      154.26     63.63 o
  -5   7  21     2605.51     2494.51     96.41 o
  -4   7  21     3574.77     3586.55    105.41 o
  -3   7  21     1053.19      769.37     62.35 o
  -2   7  21     3719.84     4103.32    102.84 o
  -1   7  21      832.62      683.24     62.99 o
   0   7  21       98.51       83.56     57.20 o
   1   7  21      813.42      621.54     52.06 o
   2   7  21     3584.99     3970.91    111.20 o
   3   7  21     1077.10      987.91     70.70 o
   4   7  21     3461.85     3387.94    111.84 o
   5   7  21     2606.71     2329.33     92.56 o
   6   7  21      222.35      334.23     70.06 o
   7   7  21     1672.12     1639.01     90.63 o
   8   7  21     1304.48     1244.36     90.63 o
   9   7  21      667.10      609.97     91.27 o
  10   7  21      720.64      699.95    114.41 o
  11   7  21     1772.16     1791.99    142.69 o
 -10   8  21      240.06      249.39    159.40 o
  -9   8  21     1627.47     1336.28    129.19 o
  -8   8  21      376.26      294.38     77.13 o
  -7   8  21     1377.55     1658.94     91.27 o
  -6   8  21     1473.94     1826.05     95.77 o
  -5   8  21     1183.27     1194.23     77.77 o
  -4   8  21      663.16      699.95     71.99 o
  -3   8  21     4951.19     4611.09    141.41 o
  -2   8  21      397.58      451.21     57.85 o
  -1   8  21     1418.82     1499.54     80.99 o
   0   8  21     1194.52     1499.54     93.20 o
   1   8  21     1553.21     1284.21    109.27 o
   2   8  21      376.71      340.01     64.92 o
   3   8  21     5040.07     4820.63    144.62 o
   4   8  21      739.27      764.87     70.70 o
   5   8  21     1102.19     1133.81     80.99 o
   6   8  21     1524.40     1462.26     86.13 o
   7   8  21     1395.68     1450.04     85.49 o
   8   8  21      415.25      308.52     64.92 o
[truncated: 122,700 more chars]
